# Supplementary material for: Gut microbiota translocation contributes to early islet apoptosis in streptozotocin-induced diabetes
Source: mSystems. 2026 Jun 22;11(7):e00172-26. doi: 10.1128/msystems.00172-26 (PMC13386905; doi:10.1128/msystems.00172-26)
Supplement: Supplemental Tables — Tables S1-S4. [file msystems.00172-26-s0003.xlsx]

## Sheet: TableS1
species	PCOA1	PCOA2	PCOA3
SPF-STZ002	-0.116551	-0.0487098	0.0590565522529827
SPF-STZ006	-0.0922514	0.0564334563090115	0.0292365993686737
SPF-STZ024	-0.131215	0.171853164765726	-0.0431188
SPF-STZ043	-0.147113	-0.089779	0.123448473054463
SPF-STZ026	-0.0887914	-0.0875014	-0.020727
SPF-STZ028	-0.109965	0.0195383620087036	-0.0675422
SPF-NS031	0.192495764722547	0.0300789309897121	0.134605118963347
SPF-NS007	0.0308869217110852	-0.0938384	-0.104503
SPF-NS018	0.201228133576947	-0.0139591	-0.00179182
SPF-NS012	0.0857421164752347	0.137306514511006	0.0121531812028164
SPF-NS029	0.0820969349458632	0.0879599688451934	-0.0652334
SPF-NS004	0.0934374253222617	-0.169383	-0.0555841
KO	PCOA1	PCOA2	PCOA3
SPF-STZ002	-0.053949	0.0590862768721455	0.00225432077058753
SPF-STZ006	-0.0768518	-0.00718396	0.00997845152882429
SPF-STZ024	-0.147761	-0.0643701	0.0207408791072341
SPF-STZ043	-0.0332414	0.0928440759679437	-0.0122791
SPF-STZ026	0.0267739535592709	0.0680877535869773	-0.0126324
SPF-STZ028	-0.0449474	0.0150338620939298	0.0100057270226386
SPF-NS031	0.0922177075803682	-0.0451083	-0.0714473
SPF-NS007	0.0299453899901368	0.0237847627313595	0.0263063535062128
SPF-NS018	0.121891376074356	-0.0554704	0.0740045329840758
SPF-NS012	-0.0320854	-0.0750845	-0.0387572
SPF-NS029	0.0205361954073241	-0.0519335	-0.00866457
SPF-NS004	0.0974716111242402	0.0403140787506256	0.00049029600567058
Pathway	PCOA1	PCOA2	PCOA3
SPF-STZ002	-0.0473724	0.022895240920643	0.00741526833416237
SPF-STZ006	-0.0765426	-0.00291334	0.00699812873632108
SPF-STZ024	-0.153974	-0.025333	0.00031473386879649
SPF-STZ043	-0.019303	0.0397306811918704	-0.00858755
SPF-STZ026	0.0502573206014162	0.0244875441941738	-0.0049049
SPF-STZ028	-0.0290014	0.004671206489727	0.00779736195211438
SPF-NS031	0.0844039326389207	-0.0284047	-0.0327202
SPF-NS007	0.0266077236811861	0.0205119860487593	0.0121991400636903
SPF-NS018	0.105978547037726	-0.0384897	0.0298505471476174
SPF-NS012	-0.0510647	-0.0184987	-0.0147722
SPF-NS029	0.0131752403051984	-0.0177959	-0.00130535
SPF-NS004	0.096835615524808	0.0191386660282408	-0.00228499							x				x					x
										1	0.389651597547995			1	0.480070854536195				1	0.855325866783702
										2	0.248805440961726			2	0.253496993428806				2	0.0910588016158906
										3	0.134623072679036			3	0.0950200530881132				3	0.0332830500845746
										4	0.0880018324357978			4	0.0711052405167981				4	0.0143603306640032
										5	0.0457955112518912			5	0.0250039457228414				5	0.00674477272628089
										6	0.0331708418252006			6	0.0237162641368394				6	0.00399033342732782
										7	0.0213498723482318			7	0.0159308764511785				7	0.00170796685947211
										8	0.0186460586006625			8	0.0139367902519462				8	0.000989523346803357
										9	0.0129215190943142			9	0.0110480407808893				9	-3.19e-17
										10	0.00661145932369252			10	0.00676787914873214				10	-3.3e-05
										11	0.000422793931451678			11	0.00390306193766108				11	-0.00274057
										12	2.79546322211155e-17			12	-3.81e-17				12	-0.00468704

## Sheet: TableS2
Taxon	lg_max_mean_abundance	Enriched_group	LDA score＞2	pvalue
d__Bacteria.k__Bacteria_k_unclassified_d__Bacteria.p__Firmicutes.c__Firmicutes_c_unclassified_p__Firmicutes.o__Firmicutes_o_unclassified_p__Firmicutes.f__Firmicutes_f_unclassified_p__Firmicutes.g__Firmicutes_g_unclassified_p__Firmicutes.s__Firmicutes_bacterium_CAG_238	2.57512	SPF-STZ
d__Bacteria.k__Bacteria_k_unclassified_d__Bacteria.p__Acidobacteria.c__Acidobacteriia.o__Acidobacteriales.f__Acidobacteriales_f_unclassified_o__Acidobacteriales.g__Acidobacteriales_g_unclassified_o__Acidobacteriales.s__Acidobacteriales_s_uncultured_Acidobacteriales_bacterium_HF0200_23L05	1.58446	SPF-NS
d__Bacteria.k__Bacteria_k_unclassified_d__Bacteria.p__Firmicutes.c__Clostridia.o__Clostridiales.f__Clostridiales_f_Clostridiales_XIII__Incertae_Sedis.g__Emergencia.s__Emergencia_sp__1XD21_10	2.77122	SPF-STZ
d__Bacteria.k__Bacteria_k_unclassified_d__Bacteria.p__Firmicutes.c__Erysipelotrichia.o__Erysipelotrichales.f__Erysipelotrichaceae.g__Candidatus_Stoquefichus.s__Candidatus_Stoquefichus_massiliensis	1.50451	SPF-STZ
d__Viruses.k__Viruses_k_unclassified_d__Viruses.p__Uroviricota.c__Caudoviricetes.o__Caudovirales.f__Podoviridae	0.0134773811265	SPF-NS	2.84867	0.0373729883407
d__Bacteria.k__Bacteria_k_unclassified_d__Bacteria.p__Bacteroidetes.c__Bacteroidia.o__Bacteroidales.f__Odoribacteraceae.g__Culturomica.s__Culturomica_massiliensis	3.03607	SPF-STZ	2.7797	0.0373729883407
d__Bacteria.k__Bacteria_k_unclassified_d__Bacteria.p__Acidobacteria.c__Acidobacteriia.o__Acidobacteriales.f__Acidobacteriales_f_unclassified_o__Acidobacteriales	1.58446	SPF-NS
d__Bacteria.k__Bacteria_k_unclassified_d__Bacteria.p__Thermotogae.c__Thermotogae.o__Petrotogales.f__Petrotogaceae	1.56281	SPF-NS
d__Bacteria.k__Bacteria_k_unclassified_d__Bacteria.p__Actinobacteria.c__Coriobacteriia.o__Coriobacteriales	4.60424	SPF-NS	4.21951	0.0039477518569
d__Bacteria.k__Bacteria_k_unclassified_d__Bacteria.p__Proteobacteria.c__Deltaproteobacteria.o__Desulfovibrionales.f__Desulfovibrionaceae.g__Desulfovibrionaceae_g_unclassified_f__Desulfovibrionaceae	3.49359	SPF-NS	2.81425	0.0249746792931
d__Bacteria.k__Bacteria_k_unclassified_d__Bacteria.p__Firmicutes.c__Clostridia.o__Clostridiales.f__Ruminococcaceae.g__Bittarella.s__Bittarella_massiliensis	2.95645	SPF-STZ	2.52771	0.0104056198689
d__Bacteria.k__Bacteria_k_unclassified_d__Bacteria.p__Firmicutes.c__Clostridia.o__Clostridiales.f__Hungateiclostridiaceae.g__Hungateiclostridiaceae_g_unclassified_f__Hungateiclostridiaceae	2.51926	SPF-STZ
d__Bacteria.k__Bacteria_k_unclassified_d__Bacteria.p__Firmicutes.c__Bacilli	4.29075	SPF-NS	3.73849	0.0163091718778
d__Bacteria.k__Bacteria_k_unclassified_d__Bacteria.p__Bacteroidetes.c__Cytophagia.o__Cytophagales.f__Amoebophilaceae.g__Candidatus_Amoebophilus	2.0768	SPF-STZ
d__Bacteria.k__Bacteria_k_unclassified_d__Bacteria.p__Firmicutes.c__Erysipelotrichia.o__Erysipelotrichales.f__Erysipelotrichaceae.g__Erysipelotrichaceae_g_unclassified_f__Erysipelotrichaceae.s__Erysipelotrichaceae_bacterium_AF19_24AC	1.24616	SPF-STZ
d__Bacteria.k__Bacteria_k_unclassified_d__Bacteria.p__Actinobacteria.c__Actinobacteria.o__Bifidobacteriales	3.84079	SPF-NS	3.46023	0.0039477518569
d__Bacteria.k__Bacteria_k_unclassified_d__Bacteria.p__Verrucomicrobia	4.78896	SPF-NS	4.41506	0.0039477518569
d__Bacteria.k__Bacteria_k_unclassified_d__Bacteria.p__Firmicutes.c__Clostridia.o__Clostridiales.f__Lachnospiraceae.g__Lachnospiraceae_g_unclassified_f__Lachnospiraceae.s__Lachnospiraceae_bacterium_3_1	3.93576	SPF-STZ	3.40342	0.0163091718778
d__Bacteria.k__Bacteria_k_unclassified_d__Bacteria.p__Proteobacteria.c__Deltaproteobacteria.o__Desulfovibrionales.f__Desulfovibrionaceae.g__Mailhella.s__Mailhella_massiliensis	3.00285	SPF-NS
d__Bacteria.k__Bacteria_k_unclassified_d__Bacteria.p__Firmicutes.c__Bacilli.o__Lactobacillales.f__Lactobacillaceae.g__Lactobacillus.s__Lactobacillus_johnsonii	3.47215	SPF-NS	3.08924	0.0163091718778
d__Bacteria.k__Bacteria_k_unclassified_d__Bacteria.p__Bacteria_p_unclassified_d__Bacteria.c__Bacteria_c_unclassified_d__Bacteria.o__Bacteria_o_unclassified_d__Bacteria.f__Bacteria_f_unclassified_d__Bacteria.g__Bacteria_g_unclassified_d__Bacteria.s__Bacteria_s_unclassified_d__Bacteria	4.81665	SPF-STZ	4.22302	0.0039477518569
d__Bacteria.k__Bacteria_k_unclassified_d__Bacteria.p__Firmicutes.c__Clostridia.o__Clostridiales.f__Ruminococcaceae.g__Acutalibacter	4.07058	SPF-STZ	3.48291	0.0039477518569
d__Viruses.k__Viruses_k_unclassified_d__Viruses.p__Uroviricota.c__Caudoviricetes.o__Caudovirales.f__Podoviridae.g__Podoviridae_g_unclassified_f__Podoviridae	0.0134773811265	SPF-NS	2.84867	0.0373729883407
d__Bacteria.k__Bacteria_k_unclassified_d__Bacteria.p__Thermotogae.c__Thermotogae.o__Petrotogales.f__Petrotogaceae.g__Petrotoga	1.56281	SPF-NS
d__Bacteria.k__Bacteria_k_unclassified_d__Bacteria.p__Acidobacteria.c__Acidobacteriia.o__Acidobacteriales.f__Acidobacteriales_f_unclassified_o__Acidobacteriales.g__Acidobacteriales_g_unclassified_o__Acidobacteriales	1.58446	SPF-NS
d__Bacteria.k__Bacteria_k_unclassified_d__Bacteria.p__Actinobacteria.c__Actinobacteria.o__Bifidobacteriales.f__Bifidobacteriaceae.g__Bifidobacterium.s__Bifidobacterium_cuniculi	0.81972	SPF-NS
d__Bacteria.k__Bacteria_k_unclassified_d__Bacteria.p__Firmicutes.c__Clostridia.o__Clostridiales.f__Clostridiaceae.g__Clostridium.s__Clostridium_disporicum	1.72661	SPF-NS
d__Bacteria.k__Bacteria_k_unclassified_d__Bacteria.p__Actinobacteria.c__Coriobacteriia.o__Coriobacteriales.f__Coriobacteriaceae.g__Coriobacteriaceae_g_unclassified_f__Coriobacteriaceae	4.5429	SPF-NS	4.1704	0.0039477518569
d__Bacteria.k__Bacteria_k_unclassified_d__Bacteria.p__Bacteroidetes.c__Bacteroidia.o__Bacteroidales.f__Muribaculaceae.g__Paramuribaculum.s__Paramuribaculum_intestinale	3.59174	SPF-STZ	3.08396	0.0163091718778
d__Bacteria.k__Bacteria_k_unclassified_d__Bacteria.p__Firmicutes.c__Bacilli.o__Lactobacillales.f__Lactobacillaceae	4.1665	SPF-NS	3.73292	0.00648530797067
d__Bacteria.k__Bacteria_k_unclassified_d__Bacteria.p__Bacteria_p_unclassified_d__Bacteria.c__Bacteria_c_unclassified_d__Bacteria.o__Bacteria_o_unclassified_d__Bacteria	5.16555	SPF-STZ	4.43702	0.0249746792931
d__Bacteria.k__Bacteria_k_unclassified_d__Bacteria.p__Firmicutes.c__Clostridia.o__Clostridiales.f__Clostridiales_f_Clostridiales_XIII__Incertae_Sedis.g__Bacilliculturomica.s__Bacilliculturomica_massiliensis	2.80916	SPF-NS
d__Bacteria.k__Bacteria_k_unclassified_d__Bacteria.p__Firmicutes.c__Firmicutes_c_unclassified_p__Firmicutes.o__Firmicutes_o_unclassified_p__Firmicutes.f__Firmicutes_f_unclassified_p__Firmicutes.g__Firmicutes_g_unclassified_p__Firmicutes.s__Firmicutes_bacterium_ASF500	4.25973	SPF-NS	3.59744	0.0249746792931
d__Bacteria.k__Bacteria_k_unclassified_d__Bacteria.p__Firmicutes.c__Clostridia.o__Clostridiales.f__Ruminococcaceae.g__Pseudoflavonifractor.s__Pseudoflavonifractor_sp__SW1122	2.61988	SPF-STZ
d__Bacteria.k__Bacteria_k_unclassified_d__Bacteria.p__Acidobacteria.c__Acidobacteriia.o__Acidobacteriales	1.58446	SPF-NS
d__Bacteria.k__Bacteria_k_unclassified_d__Bacteria.p__Bacteria_p_unclassified_d__Bacteria	5.16555	SPF-STZ	4.43702	0.0249746792931
d__Bacteria.k__Bacteria_k_unclassified_d__Bacteria.p__Proteobacteria.c__Deltaproteobacteria.o__Desulfovibrionales.f__Desulfovibrionaceae	4.58988	SPF-NS	3.90972	0.0249746792931
d__unclassified.k__unclassified_k_unclassified_d__unclassified	3.14614	SPF-STZ
d__Bacteria.k__Bacteria_k_unclassified_d__Bacteria.p__Proteobacteria.c__Deltaproteobacteria.o__Desulfovibrionales.f__Desulfovibrionaceae.g__Mailhella	3.00285	SPF-NS
d__Bacteria.k__Bacteria_k_unclassified_d__Bacteria.p__Actinobacteria.c__Actinobacteria.o__Bifidobacteriales.f__Bifidobacteriaceae.g__Bifidobacterium	3.83931	SPF-NS	3.45929	0.0039477518569
d__unclassified.k__unclassified_k_unclassified_d__unclassified.p__unclassified_p_unclassified_d__unclassified.c__unclassified_c_unclassified_d__unclassified.o__unclassified_o_unclassified_d__unclassified.f__unclassified_f_unclassified_d__unclassified.g__unclassified_g_unclassified_d__unclassified	3.14614	SPF-STZ
d__Bacteria.k__Bacteria_k_unclassified_d__Bacteria.p__Actinobacteria.c__Actinobacteria.o__Actinobacteria_o_unclassified_c__Actinobacteria.f__Actinobacteria_f_unclassified_c__Actinobacteria.g__Actinobacteria_g_unclassified_c__Actinobacteria	0.714161	SPF-NS
d__Bacteria.k__Bacteria_k_unclassified_d__Bacteria.p__Verrucomicrobia.c__Verrucomicrobiae.o__Verrucomicrobiales.f__Akkermansiaceae.g__Akkermansia.s__Akkermansia_sp__54_46	2.67387	SPF-NS
d__Bacteria.k__Bacteria_k_unclassified_d__Bacteria.p__Firmicutes.c__Clostridia.o__Clostridiales.f__Clostridiales_f_Clostridiales_XIII__Incertae_Sedis.g__Emergencia	3.02363	SPF-STZ
d__Bacteria.k__Bacteria_k_unclassified_d__Bacteria.p__Thermotogae	1.56281	SPF-NS
d__Bacteria.k__Bacteria_k_unclassified_d__Bacteria.p__Verrucomicrobia.c__Verrucomicrobiae	4.78838	SPF-NS	4.4146	0.0039477518569
d__Bacteria.k__Bacteria_k_unclassified_d__Bacteria.p__Firmicutes.c__Firmicutes_c_unclassified_p__Firmicutes.o__Firmicutes_o_unclassified_p__Firmicutes.f__Firmicutes_f_unclassified_p__Firmicutes.g__Firmicutes_g_unclassified_p__Firmicutes.s__Firmicutes_bacterium_CAG_145	3.42017	SPF-STZ	2.89426	0.0163091718778
d__Bacteria.k__Bacteria_k_unclassified_d__Bacteria.p__Bacteria_p_unclassified_d__Bacteria.c__Bacteria_c_unclassified_d__Bacteria.o__Bacteria_o_unclassified_d__Bacteria.f__Bacteria_f_unclassified_d__Bacteria.g__Bacteria_g_unclassified_d__Bacteria.s__bacterium_D16_50	3.85684	SPF-STZ	3.05921	0.0104056198689
d__Bacteria.k__Bacteria_k_unclassified_d__Bacteria.p__Firmicutes.c__Bacilli.o__Lactobacillales.f__Lactobacillaceae.g__Lactobacillus.s__Lactobacillus_reuteri	3.87675	SPF-NS	3.49322	0.0039477518569
d__Bacteria.k__Bacteria_k_unclassified_d__Bacteria.p__Firmicutes.c__Clostridia.o__Clostridiales.f__Clostridiales_f_unclassified_o__Clostridiales.g__Massilistercora	2.6954	SPF-NS
d__Bacteria.k__Bacteria_k_unclassified_d__Bacteria.p__Actinobacteria.c__Actinobacteria.o__Bifidobacteriales.f__Bifidobacteriaceae.g__Bifidobacterium.s__Bifidobacterium_pseudolongum	3.78538	SPF-NS	3.46571	0.0039477518569
d__Bacteria.k__Bacteria_k_unclassified_d__Bacteria.p__Bacteroidetes.c__Bacteroidia.o__Bacteroidales.f__Barnesiellaceae.g__Barnesiella.s__Barnesiella_s_unclassified_g__Barnesiella	0	SPF-STZ	3.1321	0.0373729883407
d__Bacteria.k__Bacteria_k_unclassified_d__Bacteria.p__Actinobacteria.c__Actinobacteria.o__Bifidobacteriales.f__Bifidobacteriaceae.g__Bifidobacterium.s__Bifidobacterium_anseris	0.821407	SPF-NS
d__Bacteria.k__Bacteria_k_unclassified_d__Bacteria.p__Firmicutes.c__Clostridia.o__Clostridiales.f__Lachnospiraceae.g__Lachnospiraceae_g_unclassified_f__Lachnospiraceae.s__Lachnospiraceae_bacterium_28_4	4.60561	SPF-STZ	4.2869	0.0039477518569
d__Bacteria.k__Bacteria_k_unclassified_d__Bacteria.p__Verrucomicrobia.c__Verrucomicrobiae.o__Verrucomicrobiales	4.78838	SPF-NS	4.4146	0.0039477518569
d__Bacteria.k__Bacteria_k_unclassified_d__Bacteria.p__Firmicutes.c__Erysipelotrichia.o__Erysipelotrichales.f__Erysipelotrichaceae.g__Erysipelatoclostridium	3.37097	SPF-STZ	2.98548	0.0249746792931
d__Bacteria.k__Bacteria_k_unclassified_d__Bacteria.p__Thermotogae.c__Thermotogae	1.56281	SPF-NS
d__Bacteria.k__Bacteria_k_unclassified_d__Bacteria.p__Bacteroidetes.c__Bacteroidia.o__Bacteroidales.f__Muribaculaceae.g__Muribaculaceae_g_unclassified_f__Muribaculaceae.s__Muribaculaceae_bacterium_Isolate_004__NCI_	3.0849	SPF-STZ	2.5545	0.0163091718778
d__Bacteria.k__Bacteria_k_unclassified_d__Bacteria.p__Proteobacteria.c__Deltaproteobacteria.o__Desulfovibrionales.f__Desulfovibrionaceae.g__Bilophila.s__Bilophila_wadsworthia	2.86467	SPF-NS
d__Bacteria.k__Bacteria_k_unclassified_d__Bacteria.p__Verrucomicrobia.c__Verrucomicrobiae.o__Verrucomicrobiales.f__Akkermansiaceae.g__Akkermansia	4.78838	SPF-NS	4.4146	0.0039477518569
d__Bacteria.k__Bacteria_k_unclassified_d__Bacteria.p__Firmicutes.c__Bacilli.o__Lactobacillales.f__Streptococcaceae.g__Streptococcus.s__Streptococcus_danieliae	2.77222	SPF-NS
d__Bacteria.k__Bacteria_k_unclassified_d__Bacteria.p__Firmicutes.c__Clostridia.o__Clostridiales.f__Peptostreptococcaceae	4.02053	SPF-NS	3.53259	0.0163091718778
d__Bacteria.k__Bacteria_k_unclassified_d__Bacteria.p__Firmicutes.c__Clostridia.o__Clostridiales.f__Lachnospiraceae.g__Dorea.s__Dorea_formicigenerans	2.99326	SPF-NS
d__Bacteria.k__Bacteria_k_unclassified_d__Bacteria.p__Proteobacteria.c__Deltaproteobacteria.o__Desulfovibrionales	4.59049	SPF-NS	3.91034	0.0249746792931
d__Bacteria.k__Bacteria_k_unclassified_d__Bacteria.p__Actinobacteria.c__Actinobacteria.o__Actinomycetales.f__Actinomycetaceae.g__Actinomyces.s__Actinomyces_sp__432	0.623709	SPF-NS
d__Bacteria.k__Bacteria_k_unclassified_d__Bacteria.p__Firmicutes.c__Clostridia.o__Clostridiales.f__Lachnospiraceae.g__Merdimonas.s__Merdimonas_faecis	2.64795	SPF-NS
d__unclassified.k__unclassified_k_unclassified_d__unclassified.p__unclassified_p_unclassified_d__unclassified.c__unclassified_c_unclassified_d__unclassified.o__unclassified_o_unclassified_d__unclassified.f__unclassified_f_unclassified_d__unclassified	3.14614	SPF-STZ
d__Bacteria.k__Bacteria_k_unclassified_d__Bacteria.p__Proteobacteria.c__Gammaproteobacteria.o__Pseudomonadales.f__Pseudomonadaceae.g__Pseudomonas.s__Pseudomonas_sp__1D4	1.11066	SPF-NS
d__Bacteria.k__Bacteria_k_unclassified_d__Bacteria.p__Bacteroidetes.c__Bacteroidia.o__Bacteroidales.f__Prevotellaceae.g__Prevotella.s__Prevotella_nigrescens	1.30337	SPF-STZ
d__Bacteria.k__Bacteria_k_unclassified_d__Bacteria.p__Bacteria_p_unclassified_d__Bacteria.c__Bacteria_c_unclassified_d__Bacteria	5.16555	SPF-STZ	4.43702	0.0249746792931
d__Bacteria.k__Bacteria_k_unclassified_d__Bacteria.p__Firmicutes.c__Bacilli.o__Lactobacillales.f__Streptococcaceae.g__Lactococcus.s__Lactococcus_sp__Hs30E4_3	1.37729	SPF-STZ
d__Bacteria.k__Bacteria_k_unclassified_d__Bacteria.p__Bacteroidetes.c__Bacteroidia.o__Bacteroidales.f__Bacteroidaceae.g__Bacteroides.s__Bacteroides_sp__CAG_770	3.02502	SPF-STZ	2.57836	0.0373729883407
d__Bacteria.k__Bacteria_k_unclassified_d__Bacteria.p__Firmicutes.c__Bacilli.o__Bacillales.f__Staphylococcaceae.g__Staphylococcus.s__Staphylococcus_lentus	0.313258	SPF-NS	2.99888	0.00280166589493
d__Bacteria.k__Bacteria_k_unclassified_d__Bacteria.p__Firmicutes.c__Bacilli.o__Bacillales.f__Paenibacillaceae.g__Aneurinibacillus	1.52821	SPF-STZ	2.80822	0.0163091718778
d__Bacteria.k__Bacteria_k_unclassified_d__Bacteria.p__Bacteria_p_unclassified_d__Bacteria.c__Bacteria_c_unclassified_d__Bacteria.o__Bacteria_o_unclassified_d__Bacteria.f__Bacteria_f_unclassified_d__Bacteria.g__Bacteria_g_unclassified_d__Bacteria.s__bacterium_c_19	3.39079	SPF-STZ	3.09979	0.0039477518569
d__Bacteria.k__Bacteria_k_unclassified_d__Bacteria.p__Verrucomicrobia.c__Verrucomicrobiae.o__Verrucomicrobiales.f__Akkermansiaceae	4.78838	SPF-NS	4.4146	0.0039477518569
d__Bacteria.k__Bacteria_k_unclassified_d__Bacteria.p__Bacteroidetes.c__Bacteroidia.o__Bacteroidales.f__Prevotellaceae.g__Prevotella.s__Hallella_seregens	0.348501	SPF-NS	2.56947	0.0104056198689
d__Bacteria.k__Bacteria_k_unclassified_d__Bacteria.p__Actinobacteria.c__Actinobacteria.o__Bifidobacteriales.f__Bifidobacteriaceae.g__Bifidobacterium.s__Bifidobacterium_criceti	0.606521	SPF-NS
d__Bacteria.k__Bacteria_k_unclassified_d__Bacteria.p__Proteobacteria.c__Deltaproteobacteria.o__Desulfobacterales.f__Desulfobulbaceae.g__Desulfobulbus.s__Desulfobulbus_sp__Tol_SR	1.26204	SPF-NS
d__unclassified.k__unclassified_k_unclassified_d__unclassified.p__unclassified_p_unclassified_d__unclassified.c__unclassified_c_unclassified_d__unclassified	3.14614	SPF-STZ
d__Bacteria.k__Bacteria_k_unclassified_d__Bacteria.p__Firmicutes.c__Clostridia.o__Clostridiales.f__Peptostreptococcaceae.g__Romboutsia.s__Romboutsia_timonensis	2.96903	SPF-NS	2.60504	0.0039477518569
d__Bacteria.k__Bacteria_k_unclassified_d__Bacteria.p__Bacteria_p_unclassified_d__Bacteria.c__Bacteria_c_unclassified_d__Bacteria.o__Bacteria_o_unclassified_d__Bacteria.f__Bacteria_f_unclassified_d__Bacteria	5.16555	SPF-STZ	4.43702	0.0249746792931
d__Bacteria.k__Bacteria_k_unclassified_d__Bacteria.p__Actinobacteria.c__Coriobacteriia.o__Coriobacteriales.f__Coriobacteriaceae.g__Coriobacteriaceae_g_unclassified_f__Coriobacteriaceae.s__Coriobacteriaceae_bacterium	4.54257	SPF-NS	4.17041	0.0039477518569
d__Bacteria.k__Bacteria_k_unclassified_d__Bacteria.p__Bacteroidetes.c__Bacteroidia.o__Bacteroidales.f__Bacteroidaceae.g__Bacteroides.s__Bacteroides_sp__CAG_714	1.04051	SPF-STZ
d__Bacteria.k__Bacteria_k_unclassified_d__Bacteria.p__Actinobacteria.c__Coriobacteriia.o__Coriobacteriales.f__Atopobiaceae.g__Olsenella	3.65045	SPF-NS	3.2746	0.0039477518569
d__Bacteria.k__Bacteria_k_unclassified_d__Bacteria.p__Acidobacteria.c__Acidobacteriia	1.58446	SPF-NS
d__Bacteria.k__Bacteria_k_unclassified_d__Bacteria.p__Proteobacteria.c__Gammaproteobacteria.o__Pseudomonadales.f__Moraxellaceae.g__Acinetobacter.s__Acinetobacter_sp__CAG_196_36_41	0.0737575772711	SPF-NS	3.04019	0.0104056198689
d__Bacteria.k__Bacteria_k_unclassified_d__Bacteria.p__Verrucomicrobia.c__Verrucomicrobiae.o__Verrucomicrobiales.f__Akkermansiaceae.g__Akkermansia.s__Akkermansia_muciniphila	4.77087	SPF-NS	4.39709	0.0039477518569
d__Bacteria.k__Bacteria_k_unclassified_d__Bacteria.p__Bacteroidetes.c__Bacteroidia.o__Bacteroidales.f__Odoribacteraceae.g__Odoribacter.s__Odoribacter_sp__CAG_788	2.38361	SPF-STZ
d__Bacteria.k__Bacteria_k_unclassified_d__Bacteria.p__Firmicutes.c__Clostridia.o__Clostridiales.f__Ruminococcaceae.g__Acutalibacter.s__Acutalibacter_muris	3.67826	SPF-STZ	3.04871	0.00648530797067
d__Bacteria.k__Bacteria_k_unclassified_d__Bacteria.p__Firmicutes.c__Clostridia.o__Clostridiales.f__Clostridiales_f_unclassified_o__Clostridiales.g__Clostridiales_g_unclassified_o__Clostridiales.s__Clostridiales_bacterium_Marseille_P5551	2.81799	SPF-NS
d__Bacteria.k__Bacteria_k_unclassified_d__Bacteria.p__Firmicutes.c__Clostridia.o__Clostridiales.f__Lachnospiraceae.g__Lachnoclostridium.s___Clostridium__hylemonae	2.87969	SPF-NS
d__Bacteria.k__Bacteria_k_unclassified_d__Bacteria.p__Actinobacteria.c__Actinobacteria.o__Bifidobacteriales.f__Bifidobacteriaceae.g__Bifidobacterium.s__Bifidobacterium_thermacidophilum	1.39561	SPF-NS
d__Bacteria.k__Bacteria_k_unclassified_d__Bacteria.p__Firmicutes.c__Clostridia.o__Clostridiales.f__Clostridiales_f_unclassified_o__Clostridiales.g__Massilistercora.s__Massilistercora_timonensis	2.6954	SPF-NS
d__Bacteria.k__Bacteria_k_unclassified_d__Bacteria.p__Proteobacteria.c__Deltaproteobacteria	4.59344	SPF-NS	3.9133	0.0249746792931
d__Bacteria.k__Bacteria_k_unclassified_d__Bacteria.p__Firmicutes.c__Clostridia.o__Clostridiales.f__Clostridiaceae.g__Clostridium.s__Clostridium_sp__CAG_510	2.85773	SPF-NS
d__Bacteria.k__Bacteria_k_unclassified_d__Bacteria.p__Firmicutes.c__Clostridia.o__Clostridiales.f__Hungateiclostridiaceae.g__Hungateiclostridiaceae_g_unclassified_f__Hungateiclostridiaceae.s__Hungateiclostridiaceae_bacterium_KB18	2.51926	SPF-STZ
d__Bacteria.k__Bacteria_k_unclassified_d__Bacteria.p__Firmicutes.c__Bacilli.o__Lactobacillales	4.27525	SPF-NS	3.73456	0.0163091718778
d__Bacteria.k__Bacteria_k_unclassified_d__Bacteria.p__Firmicutes.c__Clostridia.o__Clostridiales.f__Lachnospiraceae.g__Oribacterium.s__Oribacterium_sp__oral_taxon_078	2.56792	SPF-NS
d__Bacteria.k__Bacteria_k_unclassified_d__Bacteria.p__Proteobacteria.c__Deltaproteobacteria.o__Desulfobacterales	1.26204	SPF-NS
d__Bacteria.k__Bacteria_k_unclassified_d__Bacteria.p__Actinobacteria.c__Actinobacteria.o__Corynebacteriales.f__Mycobacteriaceae.g__Mycobacteroides	1.39403	SPF-NS
d__Bacteria.k__Bacteria_k_unclassified_d__Bacteria.p__Bacteroidetes.c__Bacteroidia.o__Bacteroidales.f__Muribaculaceae.g__Muribaculaceae_g_unclassified_f__Muribaculaceae.s__Muribaculaceae_bacterium_Isolate_043__Harlan_	2.57835	SPF-STZ
d__Bacteria.k__Bacteria_k_unclassified_d__Bacteria.p__Firmicutes.c__Clostridia.o__Clostridiales.f__Lachnospiraceae.g__Lachnospiraceae_g_unclassified_f__Lachnospiraceae.s__Lachnospiraceae_bacterium_KGMB03038	2.83722	SPF-NS
d__Bacteria.k__Bacteria_k_unclassified_d__Bacteria.p__Bacteroidetes.c__Bacteroidia.o__Marinilabiliales.f__Marinilabiliaceae.g__Marinilabilia	0.898146	SPF-STZ
d__Bacteria.k__Bacteria_k_unclassified_d__Bacteria.p__Actinobacteria.c__Actinobacteria.o__Bifidobacteriales.f__Bifidobacteriaceae.g__Bifidobacterium.s__Bifidobacterium_saguini	0.716466	SPF-NS
d__Bacteria.k__Bacteria_k_unclassified_d__Bacteria.p__Actinobacteria.c__Actinobacteria.o__Bifidobacteriales.f__Bifidobacteriaceae	3.84079	SPF-NS	3.46023	0.0039477518569
d__Bacteria.k__Bacteria_k_unclassified_d__Bacteria.p__Bacteroidetes.c__Bacteroidia.o__Marinilabiliales.f__Marinilabiliaceae.g__Marinilabilia.s__Marinilabilia_sp__WTE	0.898146	SPF-STZ
d__Bacteria.k__Bacteria_k_unclassified_d__Bacteria.p__Actinobacteria.c__Actinobacteria.o__Actinomycetales.f__Actinomycetaceae.g__Actinomyces	0.623709	SPF-NS
d__Bacteria.k__Bacteria_k_unclassified_d__Bacteria.p__Bacteroidetes.c__Bacteroidia.o__Marinilabiliales.f__Marinilabiliaceae	0.898146	SPF-STZ
d__Bacteria.k__Bacteria_k_unclassified_d__Bacteria.p__Bacteroidetes.c__Cytophagia.o__Cytophagales.f__Amoebophilaceae	2.0768	SPF-STZ
d__Bacteria.k__Bacteria_k_unclassified_d__Bacteria.p__Actinobacteria.c__Actinobacteria.o__Corynebacteriales.f__Corynebacteriaceae	0.735603	SPF-NS
d__Bacteria.k__Bacteria_k_unclassified_d__Bacteria.p__Firmicutes.c__Clostridia.o__Clostridiales.f__Clostridiales_f_Clostridiales_XIII__Incertae_Sedis.g__Bacilliculturomica	2.80916	SPF-NS
d__Bacteria.k__Bacteria_k_unclassified_d__Bacteria.p__Firmicutes.c__Clostridia.o__Clostridiales.f__Lachnospiraceae.g__Lachnoclostridium.s___Clostridium__scindens	3.34492	SPF-NS	2.77053	0.0104056198689
d__Bacteria.k__Bacteria_k_unclassified_d__Bacteria.p__Bacteroidetes.c__Bacteroidia.o__Bacteroidales.f__Muribaculaceae.g__Muribaculaceae_g_unclassified_f__Muribaculaceae.s__Muribaculaceae_bacterium_Isolate_105__HZI_	3.24376	SPF-STZ	2.70773	0.0163091718778
d__Bacteria.k__Bacteria_k_unclassified_d__Bacteria.p__Proteobacteria.c__Deltaproteobacteria.o__Desulfobacterales.f__Desulfobulbaceae.g__Desulfobulbus	1.26204	SPF-NS
d__Bacteria.k__Bacteria_k_unclassified_d__Bacteria.p__Proteobacteria.c__Deltaproteobacteria.o__Desulfobacterales.f__Desulfobulbaceae	1.26204	SPF-NS
d__Bacteria.k__Bacteria_k_unclassified_d__Bacteria.p__Acidobacteria	1.58446	SPF-NS
d__Bacteria.k__Bacteria_k_unclassified_d__Bacteria.p__Firmicutes.c__Clostridia.o__Clostridiales.f__Lachnospiraceae.g__Dorea.s__Dorea_phocaeensis	2.63978	SPF-NS
d__Bacteria.k__Bacteria_k_unclassified_d__Bacteria.p__Firmicutes.c__Clostridia.o__Clostridiales.f__Peptostreptococcaceae.g__Romboutsia.s__Romboutsia_ilealis	3.83595	SPF-NS	3.47017	0.0039477518569
d__Bacteria.k__Bacteria_k_unclassified_d__Bacteria.p__Actinobacteria.c__Actinobacteria.o__Corynebacteriales.f__Corynebacteriaceae.g__Corynebacterium	0.735603	SPF-NS
d__Bacteria.k__Bacteria_k_unclassified_d__Bacteria.p__Firmicutes.c__Clostridia.o__Clostridiales.f__Lachnospiraceae.g__Faecalicatena	2.87823	SPF-NS
d__Bacteria.k__Bacteria_k_unclassified_d__Bacteria.p__Firmicutes.c__Clostridia.o__Clostridiales.f__Peptococcaceae	2.88351	SPF-NS
d__Bacteria.k__Bacteria_k_unclassified_d__Bacteria.p__Proteobacteria	4.62561	SPF-NS	3.90961	0.0163091718778
d__Bacteria.k__Bacteria_k_unclassified_d__Bacteria.p__Bacteroidetes.c__Bacteroidia.o__Bacteroidales.f__Odoribacteraceae.g__Odoribacter.s__Odoribacter_sp__OF09_27XD	2.38932	SPF-STZ
d__Bacteria.k__Bacteria_k_unclassified_d__Bacteria.p__Proteobacteria.c__Alphaproteobacteria	2.77512	SPF-NS
d__Bacteria.k__Bacteria_k_unclassified_d__Bacteria.p__Actinobacteria.c__Actinobacteria.o__Actinobacteria_o_unclassified_c__Actinobacteria.f__Actinobacteria_f_unclassified_c__Actinobacteria	0.714161	SPF-NS
d__Bacteria.k__Bacteria_k_unclassified_d__Bacteria.p__Firmicutes.c__Bacilli.o__Lactobacillales.f__Lactobacillaceae.g__Lactobacillus.s__Lactobacillus_murinus	3.30782	SPF-NS	2.66559	0.0373729883407
d__Bacteria.k__Bacteria_k_unclassified_d__Bacteria.p__Actinobacteria.c__Coriobacteriia.o__Coriobacteriales.f__Atopobiaceae	3.65045	SPF-NS	3.2746	0.0039477518569
d__Bacteria.k__Bacteria_k_unclassified_d__Bacteria.p__Proteobacteria.c__Deltaproteobacteria.o__Desulfovibrionales.f__Desulfovibrionaceae.g__Desulfovibrio	4.52272	SPF-NS	3.84408	0.0249746792931
d__Bacteria.k__Bacteria_k_unclassified_d__Bacteria.p__Firmicutes.c__Bacilli.o__Lactobacillales.f__Lactobacillaceae.g__Lactobacillus	4.16553	SPF-NS	3.73291	0.00648530797067
d__Bacteria.k__Bacteria_k_unclassified_d__Bacteria.p__Verrucomicrobia.c__Verrucomicrobiae.o__Verrucomicrobiales.f__Akkermansiaceae.g__Akkermansia.s__Akkermansia_muciniphila_CAG_154	3.09384	SPF-NS	2.72267	0.0039477518569
d__Bacteria.k__Bacteria_k_unclassified_d__Bacteria.p__Firmicutes.c__Clostridia.o__Clostridiales.f__Ruminococcaceae.g__Bittarella	2.95645	SPF-STZ	2.52771	0.0104056198689
d__Bacteria.k__Bacteria_k_unclassified_d__Bacteria.p__Firmicutes.c__Clostridia.o__Clostridiales.f__Clostridiaceae.g__Clostridium.s__Clostridium_cuniculi	2.927	SPF-NS	2.6496	0.0039477518569
d__Bacteria.k__Bacteria_k_unclassified_d__Bacteria.p__Bacteroidetes.c__Bacteroidia.o__Bacteroidales.f__Muribaculaceae.g__Paramuribaculum	3.59174	SPF-STZ	3.08396	0.0163091718778
d__Bacteria.k__Bacteria_k_unclassified_d__Bacteria.p__Actinobacteria.c__Actinobacteria.o__Actinobacteria_o_unclassified_c__Actinobacteria.f__Actinobacteria_f_unclassified_c__Actinobacteria.g__Actinobacteria_g_unclassified_c__Actinobacteria.s__Actinobacteria_bacterium_UC5_1_1B11	0.714161	SPF-NS
d__Bacteria.k__Bacteria_k_unclassified_d__Bacteria.p__Firmicutes.c__Bacilli.o__Lactobacillales.f__Streptococcaceae.g__Streptococcus.s__Streptococcus_oralis	0.684713	SPF-NS	2.82759	0.0249746792931
d__Bacteria.k__Bacteria_k_unclassified_d__Bacteria.p__Firmicutes.c__Bacilli.o__Bacillales.f__Paenibacillaceae.g__Aneurinibacillus.s__Aneurinibacillus_danicus	1.52821	SPF-STZ	2.80822	0.0163091718778
d__unclassified	3.14614	SPF-STZ
d__Bacteria.k__Bacteria_k_unclassified_d__Bacteria.p__Actinobacteria.c__Coriobacteriia	4.68486	SPF-NS	4.2098	0.00648530797067
d__Bacteria.k__Bacteria_k_unclassified_d__Bacteria.p__Actinobacteria.c__Actinobacteria.o__Corynebacteriales.f__Mycobacteriaceae.g__Mycobacteroides.s__Mycobacteroides_abscessus	1.39403	SPF-NS
d__Bacteria.k__Bacteria_k_unclassified_d__Bacteria.p__Actinobacteria.c__Coriobacteriia.o__Coriobacteriales.f__Atopobiaceae.g__Olsenella.s__Olsenella_sp__KGMB02461	3.64501	SPF-NS	3.27346	0.0039477518569
d__Bacteria.k__Bacteria_k_unclassified_d__Bacteria.p__Firmicutes.c__Clostridia.o__Clostridiales.f__Clostridiales_f_unclassified_o__Clostridiales.g__Colidextribacter.s__Colidextribacter_sp__OB_20	4.20947	SPF-NS	3.56348	0.00648530797067
d__Bacteria.k__Bacteria_k_unclassified_d__Bacteria.p__Proteobacteria.c__Deltaproteobacteria.o__Desulfovibrionales.f__Desulfovibrionaceae.g__Desulfovibrio.s__Desulfovibrio_sp_	4.49261	SPF-NS	3.81871	0.0249746792931
d__Bacteria.k__Bacteria_k_unclassified_d__Bacteria.p__Firmicutes.c__Firmicutes_c_unclassified_p__Firmicutes.o__Firmicutes_o_unclassified_p__Firmicutes.f__Firmicutes_f_unclassified_p__Firmicutes.g__Firmicutes_g_unclassified_p__Firmicutes.s__Firmicutes_bacterium_CAG_129	3.04116	SPF-STZ
d__Bacteria.k__Bacteria_k_unclassified_d__Bacteria.p__Firmicutes.c__Bacilli.o__Lactobacillales.f__Enterococcaceae.g__Enterococcus.s__Enterococcus_gallinarum	0.977085	SPF-NS
d__unclassified.k__unclassified_k_unclassified_d__unclassified.p__unclassified_p_unclassified_d__unclassified	3.14614	SPF-STZ
d__Bacteria.k__Bacteria_k_unclassified_d__Bacteria.p__Thermotogae.c__Thermotogae.o__Petrotogales.f__Petrotogaceae.g__Petrotoga.s__Petrotoga_s_unclassified_g__Petrotoga	1.56281	SPF-NS
d__Bacteria.k__Bacteria_k_unclassified_d__Bacteria.p__Firmicutes.c__Clostridia.o__Clostridiales.f__Clostridiaceae.g__Clostridium.s__Clostridium_sp__DMHC_10	2.69041	SPF-NS
d__Bacteria.k__Bacteria_k_unclassified_d__Bacteria.p__Bacteria_p_unclassified_d__Bacteria.c__Bacteria_c_unclassified_d__Bacteria.o__Bacteria_o_unclassified_d__Bacteria.f__Bacteria_f_unclassified_d__Bacteria.g__Bacteria_g_unclassified_d__Bacteria.s__bacterium_1XD8_92	4.5086	SPF-STZ	4.17858	0.0039477518569
d__Bacteria.k__Bacteria_k_unclassified_d__Bacteria.p__Firmicutes.c__Clostridia.o__Clostridiales.f__Lachnospiraceae.g__Lachnospiraceae_g_unclassified_f__Lachnospiraceae	5.34521	SPF-STZ	4.43676	0.0373729883407
d__Bacteria.k__Bacteria_k_unclassified_d__Bacteria.p__Actinobacteria.c__Coriobacteriia.o__Coriobacteriales.f__Coriobacteriaceae	4.55303	SPF-NS	4.16721	0.0039477518569
d__Bacteria.k__Bacteria_k_unclassified_d__Bacteria.p__Firmicutes.c__Clostridia.o__Clostridiales.f__Clostridiales_f_unclassified_o__Clostridiales.g__Colidextribacter	4.20947	SPF-NS	3.56348	0.00648530797067
d__Bacteria.k__Bacteria_k_unclassified_d__Bacteria.p__Firmicutes.c__Erysipelotrichia.o__Erysipelotrichales.f__Erysipelotrichaceae.g__Erysipelatoclostridium.s___Clostridium__cocleatum	3.20637	SPF-STZ	2.96588	0.0039477518569
d__Bacteria.k__Bacteria_k_unclassified_d__Bacteria.p__Firmicutes.c__Clostridia.o__Clostridiales.f__Ruminococcaceae.g__Ruminococcus.s__Ruminococcus_sp__1xD21_23	3.48959	SPF-STZ	2.64515	0.00648530797067
d__Bacteria.k__Bacteria_k_unclassified_d__Bacteria.p__Firmicutes.c__Clostridia.o__Clostridiales.f__Peptostreptococcaceae.g__Romboutsia	3.89953	SPF-NS	3.53285	0.0039477518569
d__unclassified.k__unclassified_k_unclassified_d__unclassified.p__unclassified_p_unclassified_d__unclassified.c__unclassified_c_unclassified_d__unclassified.o__unclassified_o_unclassified_d__unclassified	3.14614	SPF-STZ
d__Viruses.k__Viruses_k_unclassified_d__Viruses.p__Uroviricota.c__Caudoviricetes.o__Caudovirales.f__Podoviridae.g__Podoviridae_g_unclassified_f__Podoviridae.s__Bacillus_phage_Nf	0.0134773811265	SPF-NS	2.84867	0.0373729883407
d__Bacteria.k__Bacteria_k_unclassified_d__Bacteria.p__Firmicutes.c__Clostridia.o__Clostridiales.f__Lachnospiraceae.g__Dorea.s__Dorea_sp__CAG_317	3.27958	SPF-NS	2.88317	0.0039477518569
d__Bacteria.k__Bacteria_k_unclassified_d__Bacteria.p__Bacteroidetes.c__Bacteroidia.o__Bacteroidales.f__Odoribacteraceae.g__Odoribacter.s__Odoribacter_laneus_CAG_561	2.50754	SPF-STZ
d__Bacteria.k__Bacteria_k_unclassified_d__Bacteria.p__Firmicutes.c__Clostridia.o__Clostridiales.f__Lachnospiraceae.g__Dorea.s__Dorea_s_unclassified_g__Dorea	3.0818	SPF-NS	2.5919	0.0163091718778
d__Bacteria.k__Bacteria_k_unclassified_d__Bacteria.p__Firmicutes.c__Clostridia.o__Clostridiales.f__Ruminococcaceae.g__Acutalibacter.s__Acutalibacter_sp__1XD8_36	3.49066	SPF-STZ	3.04981	0.0039477518569
d__Bacteria.k__Bacteria_k_unclassified_d__Bacteria.p__Bacteria_p_unclassified_d__Bacteria.c__Bacteria_c_unclassified_d__Bacteria.o__Bacteria_o_unclassified_d__Bacteria.f__Bacteria_f_unclassified_d__Bacteria.g__Bacteria_g_unclassified_d__Bacteria	5.16555	SPF-STZ	4.43702	0.0249746792931
d__Bacteria.k__Bacteria_k_unclassified_d__Bacteria.p__Actinobacteria.c__Actinobacteria	3.86255	SPF-NS	3.43999	0.00648530797067
d__Bacteria.k__Bacteria_k_unclassified_d__Bacteria.p__Actinobacteria.c__Actinobacteria.o__Actinobacteria_o_unclassified_c__Actinobacteria	0.714161	SPF-NS
d__Bacteria.k__Bacteria_k_unclassified_d__Bacteria.p__Actinobacteria	4.74577	SPF-NS	4.27792	0.00648530797067
d__Bacteria.k__Bacteria_k_unclassified_d__Bacteria.p__Proteobacteria.c__Deltaproteobacteria.o__Desulfovibrionales.f__Desulfovibrionaceae.g__Desulfovibrionaceae_g_unclassified_f__Desulfovibrionaceae.s__Desulfovibrionaceae_bacterium	3.49359	SPF-NS	2.81425	0.0249746792931
d__Bacteria.k__Bacteria_k_unclassified_d__Bacteria.p__Firmicutes.c__Clostridia.o__Clostridiales.f__Lachnospiraceae.g__Merdimonas	2.64795	SPF-NS
d__Bacteria.k__Bacteria_k_unclassified_d__Bacteria.p__Firmicutes.c__Bacilli.o__Lactobacillales.f__Lactobacillaceae.g__Lactobacillus.s__Lactobacillus_s_unclassified_g__Lactobacillus	3.09701	SPF-NS	2.68575	0.00648530797067
d__Bacteria.k__Bacteria_k_unclassified_d__Bacteria.p__Actinobacteria.c__Actinobacteria.o__Corynebacteriales.f__Corynebacteriaceae.g__Corynebacterium.s__Corynebacterium_diphtheriae	0.735603	SPF-NS
d__Bacteria.k__Bacteria_k_unclassified_d__Bacteria.p__Firmicutes.c__Firmicutes_c_unclassified_p__Firmicutes.o__Firmicutes_o_unclassified_p__Firmicutes.f__Firmicutes_f_unclassified_p__Firmicutes.g__Firmicutes_g_unclassified_p__Firmicutes.s__Firmicutes_bacterium_CAG_83	2.79312	SPF-STZ
d__Bacteria.k__Bacteria_k_unclassified_d__Bacteria.p__Firmicutes.c__Firmicutes_c_unclassified_p__Firmicutes.o__Firmicutes_o_unclassified_p__Firmicutes.f__Firmicutes_f_unclassified_p__Firmicutes.g__Firmicutes_g_unclassified_p__Firmicutes.s__Firmicutes_bacterium_ADurb_Bin419	1.51898	SPF-STZ
d__Bacteria.k__Bacteria_k_unclassified_d__Bacteria.p__Bacteroidetes.c__Bacteroidia.o__Bacteroidales.f__Rikenellaceae.g__Alistipes.s__Alistipes_sp__dk3624	0	SPF-NS	3.16373	0.0200963105574
d__Bacteria.k__Bacteria_k_unclassified_d__Bacteria.p__Bacteroidetes.c__Bacteroidia.o__Bacteroidales.f__Bacteroidaceae.g__Bacteroides.s__Bacteroides_sp__An19	1.16129	SPF-STZ
d__Bacteria.k__Bacteria_k_unclassified_d__Bacteria.p__Thermotogae.c__Thermotogae.o__Petrotogales	1.56281	SPF-NS
d__Bacteria.k__Bacteria_k_unclassified_d__Bacteria.p__Firmicutes.c__Clostridia.o__Clostridiales.f__Eubacteriaceae.g__Eubacteriaceae_g_unclassified_f__Eubacteriaceae.s__Eubacteriaceae_bacterium	2.79866	SPF-NS
d__Bacteria.k__Bacteria_k_unclassified_d__Bacteria.p__Firmicutes.c__Clostridia.o__Clostridiales.f__Ruminococcaceae.g__Acutalibacter.s__Acutalibacter_sp__1XD8_33	3.55903	SPF-STZ	2.88192	0.0039477518569
d__Bacteria.k__Bacteria_k_unclassified_d__Bacteria.p__Bacteroidetes.c__Bacteroidia.o__Bacteroidales.f__Barnesiellaceae.g__Coprobacter.s__Coprobacter_sp_	0.58844	SPF-STZ	2.78959	0.0249746792931
d__Bacteria.k__Bacteria_k_unclassified_d__Bacteria.p__Actinobacteria.c__Actinobacteria.o__Bifidobacteriales.f__Bifidobacteriaceae.g__Bifidobacterium.s__Bifidobacterium_apri	0.518558	SPF-NS
d__Bacteria.k__Bacteria_k_unclassified_d__Bacteria.p__Proteobacteria.c__Deltaproteobacteria.o__Desulfovibrionales.f__Desulfovibrionaceae.g__Bilophila	3.10792	SPF-NS
d__Bacteria.k__Bacteria_k_unclassified_d__Bacteria.p__Bacteroidetes.c__Bacteroidia.o__Bacteroidales.f__Prevotellaceae.g__Prevotella.s__Prevotella_sp__RM4	0.429157	SPF-STZ	2.85382	0.0249746792931
d__Bacteria.k__Bacteria_k_unclassified_d__Bacteria.p__Verrucomicrobia.c__Verrucomicrobiae.o__Verrucomicrobiales.f__Akkermansiaceae.g__Akkermansia.s__Akkermansia_s_unclassified_g__Akkermansia	2.61107	SPF-NS
d__Bacteria.k__Bacteria_k_unclassified_d__Bacteria.p__Bacteroidetes.c__Cytophagia.o__Cytophagales.f__Amoebophilaceae.g__Candidatus_Amoebophilus.s__Candidatus_Amoebophilus_asiaticus	2.0768	SPF-STZ

## Sheet: TableS3
Taxon	lg_max_mean_abundance	Enriched_group	LDA score＞2	pvalue
K01369	0.658918			-
K01368	0			-
K01365	0.430057			-
K01367	0.520895			-
K01366	0.358967			-
K01361	1.4014			-
K01360	0.242064			-
K01363	0.175349			-
K01362	0.655515			-
K09178	0.480115			0.00369988393554
K09179	0.216471			-
K17816	0.275919			-
K17817	0.875032			-
K17810	1.54735			-
K09170	0.0471037162628			-
K09171	0.269987			-
K09173	0.882887			-
K09174	0.789971			-
K09176	0.419527			-
K09177	0.256284			-
K08568	0.398558			-
K05849	1.0125			-
K05840	0.572645			-
K08561	0.439058			-
K05842	0.447151			-
K05843	0.590955			-
K05844	1.90184			-
K05845	1.59608			-
K05846	2.33279			-
K05847	2.37091			0.0039477518569
K00509	0.748146			-
K00502	0.462646			-
K00503	0.589353			-
K00500	0.0718277368945			-
K00501	0.528212			-
K00506	0.609635			-
K00507	0.743797			-
K00505	0.145389			-
K01109	0.794059			-
K01108	0			-
K01401	0			-
K16931	0			-
K04461	0.531584			-
K04460	0.668687			-
K01103	0			-
K01102	0.535479			-
K04465	0.555253			-
K01104	3.17387			-
K01107	0.561425			0.00388490662212
K01106	0.670747			-
K05592	2.69996			-
K05593	1.95383			-
K05590	0			-
K05591	0			-
K05596	0.210186			-
K05594	0			-
K05595	2.09795			-
K02045	1.98816			-
K11964	0.410016			-
K02430	0			-
K14549	0.363936			-
K14548	0			-
K17815	0			-
K19863	0.193021			-
K19862	0.315645			-
K14540	2.87139			-
K19867	0.373288			-
K14546	0.526236			-
K14545	0			-
K14544	0.0283984542656			-
K09781	0			-
K06572	0.959385			-
K16066	0			-
K16067	0.699481			-
K06791	0.678679			-
K10568	0.261869			-
K17818	1.44478			-
K19906	0.536607			-
K19907	0			-
K02046	1.98322			-
K02361	1.93084			-
K19901	0.450509			-
K02456	1.99053			0.0039477518569
K02105	0.489346			-
K02106	1.55265			-
K02107	2.21734			-
K02100	0			-
K02453	1.96122			0.00334561811585
K02450	0.523029			-
K02103	2.77948			-
K10561	1.0508			-
K05418	0.183179			-
K02108	2.87801			-
K02109	3.00694			0.0039477518569
K02458	0			-
K02459	0			-
K02193	2.04119			-
K08136	0.597655			-
K16069	0.322238			-
K02191	1.10599			-
K03851	1.78216			-
K03850	0.345256			-
K03853	0.694221			-
K03852	1.72351			-
K03855	0			-
K03857	0			-
K03856	2.55186			-
K03858	0.0817359096382			-
K18328	0.2383			-
K02196	0			-
K13018	2.09068			-
K08560	0.554714			-
K18181	0.26369			-
K18326	0			-
K13010	1.773			-
K13012	2.29082			-
K08130	0.287317			-
K13014	1.14353			-
K08562	0.0073576532007			-
K13016	1.55637			-
K13017	0			-
K12358	0			-
K04889	0.0976801777168			-
K04888	0			-
K12359	0.255016			-
K04883	0			-
K04882	0			-
K04881	0.24216			-
K04887	0.0216924841704			-
K13197	0.470504			-
K04885	0.239566			-
K04884	0			-
K13196	0			-
K20242	0.999341			-
K20241	0			-
K13274	0			-
K13276	0			-
K13277	1.14398			-
K13273	0.00328987			-
K13278	0.671374			-
K13279	0.432827			0.0039477518569
K17258	0.441359			-
K12352	0.479632			-
K13199	0			-
K13198	0.305343			-
K03275	0			-
K03274	1.96772			0.0039477518569
K03276	0			-
K03271	2.7907			-
K03270	2.44896			-
K03273	2.52472			-
K03272	2.01051			-
K19803	0			-
K12275	0			-
K12272	0			-
K12270	1.97052			0.0039477518569
K12278	0			-
K16196	0.733588			-
K16197	1.15989			-
K16194	0.350251			-
K16195	0			-
K04468	0.288616			-
K04103	0			-
K16198	0.799229			-
K16199	0.675373			-
K13906	0			-
K13907	0			-
K13904	0.113182			-
K13905	0.0850433551171			-
K13902	0.28862			-
K07552	1.79717			-
K07553	0			-
K13908	1.1253			-
K06737	0			-
K06736	0.691217			-
K06735	0			-
K06734	0.135839			-
K06733	0.618541			-
K06732	0.630649			-
K06731	0			-
K06730	0.390295			-
K06229	0.157608			-
K01101	2.01824			-
K17571	0.5042			-
K17570	1.53093			-
K17577	0			-
K17576	0.392782			-
K17575	0.108322			-
K17574	0			-
K06221	0.955904			-
K09900	0			-
K06223	2.89413			-
K06222	0			-
K06225	0.6801			-
K04463	0			-
K09907	0			-
K06226	0.50667			-
K16220	0.35837			-
K11501	0			-
K04462	0.37079			-
K11504	0.133196			-
K11506	0.426043			-
K11507	0.28677			-
K11508	0			-
K11509	0			-
K05419	0.200323			-
K04464	0.104558			-
K00771	0.787518			-
K09871	0			-
K00773	2.8552			0.0039477518569
K00772	1.9818			-
K00775	0			-
K00774	0.0809046098788			-
K09870	0			-
K00779	0			-
K00778	0.0398613771582			-
K04466	0.581679			-
K19082	0			-
K16461	0.846704			-
K16467	0.956791			-
K09877	0			-
K17675	2.22806			-
K09876	0.00946341770455			-
K18634	0			-
K07297	0.330371			-
K05575	0			-
K18481	0			-
K18681	0.567924			-
K18682	2.77857			-
K18684	0.67365			-
K20847	0			-
K20846	0			-
K07177	1.47479			-
K07175	1.43865			-
K07172	1.74268			-
K07173	2.67713			-
K07171	2.98231			-
K18889	1.8147			-
K18488	0			-
K07178	0.540395			-
K07179	0.38551			-
K00194	1.718			-
K00197	1.80117			-
K00196	2.40446			-
K00198	1.75572			-
K02621	2.33324			-
K19868	0.445845			-
K10109	0			-
K10108	0			-
K10107	0.0157335504522			-
K10106	0.330953			-
K10105	0.38783			-
K10104	0.58528			-
K10103	0			-
K10102	0.0226052775208			-
K10101	0.439983			-
K10100	0			-
K15555	2.39742			0.0039477518569
K15554	0.844782			-
K04678	0.591525			-
K04679	1.09639			-
K15551	1.07091			-
K15550	0			-
K01826	0			-
K01827	0.0204753369893			-
K04676	0			-
K01825	0			-
K04670	0			-
K01823	1.43226			-
K04672	0.382705			-
K01821	2.42216			0.0039477518569
K18887	1.54516			-
K15085	0.0326872713039			-
K15084	0.543604			-
K00999	0			-
K00998	0			-
K00995	2.92872			-
K00994	0.134385			-
K00997	2.63289	SPF-NS	2.10585	0.0039477518569
K00996	1.46222			-
K00991	3.22365			-
K00990	0.978806			0.0039477518569
K00993	0.0287794953108			-
K19310	2.65333			-
K18231	1.25648			-
K18234	2.46885			-
K18237	0.208054			-
K01175	0			-
K19312	0			-
K15332	0			-
K15331	0.359283			-
K15336	0			-
K15335	0.619587			-
K15338	0.467984			-
K05435	0			-
K18632	0.370072			-
K03368	0.431115			-
K13483	0.518508			-
K13482	0			-
K13481	0.0207561594905			-
K13480	0			-
K13485	0.428961			0.0039477518569
K09349	0.716306			-
K09348	0.27594			-
K09346	0.352628			-
K09345	0			-
K09344	0.129955			-
K09343	0			-
K09342	0			-
K09341	0.124477			-
K09340	0.481365			-
K14684	1.02871			-
K14685	0.556015			-
K02739	0.330133			-
K02738	0.561546			-
K05109	0.732487			-
K05108	0.617525			-
K14682	1.84856			0.00388490662212
K14683	1.09972			-
K02733	0			-
K02732	0.304313			-
K02731	0.359214			-
K02730	0.103021			-
K05101	0.826792			-
K05100	0.893956			-
K02735	0.309301			-
K02734	0			-
K03468	0			-
K03469	3.00861	SPF-STZ	2.06488	0.0039477518569
K16587	0.466553			-
K03460	0.867172			-
K03462	1.49146			-
K03465	2.71665			-
K03466	2.80076			0.0039477518569
K05721	0.7055			-
K01648	0.697846			-
K01649	2.90423			0.0039477518569
K01643	1.9502			-
K01640	1.2672			-
K01641	1.39281			-
K01646	2.04548			-
K01647	2.82909			-
K01644	2.24081			-
K01645	0			-
K02626	0.0220131820503			-
K05341	2.40902			0.0039477518569
K02594	0.58839			0.00209299839236
K11265	0.579947			-
K02599	0.895482			-
K02598	1.47545			-
K02849	0			-
K02848	0			-
K14062	0			-
K14063	0			-
K14064	0			-
K14065	0			-
K02841	0			-
K02840	0.944576			-
K02843	2.0212			-
K02842	0.581992			-
K02844	0.341265			-
K02847	1.14962			-
K02846	0			-
K05430	0.0407572544951			-
K18908	0.671052			-
K18907	0.572916			-
K18906	0			-
K09758	1.69092			-
K06039	0			-
K19948	0.348786			-
K06030	0.397564			-
K09751	0.116019			-
K09752	0.215793			-
K19949	1.02002			-
K13498	0			-
K13499	0.768003			-
K04469	0.601254			-
K20067	1.03878			-
K20066	0.512788			-
K20065	0.559204			-
K20064	0			-
K20069	0			-
K20068	0.811855			-
K03644	2.08705			0.0039477518569
K03645	0			-
K03646	1.86752			-
K03647	1.82429			-
K03640	1.95415			-
K03641	1.88252			-
K03642	2.5603	SPF-NS	2.06534	0.0039477518569
K03643	0			-
K16765	0.484795			-
K16764	0.343237			-
K16767	0.409706			-
K16766	0.553169			-
K03648	2.85465			-
K03649	0			-
K16763	0.62007			-
K16762	0.612501			-
K06691	0			-
K06692	0.541122			-
K06693	0.374652			-
K06694	0			-
K06695	0			-
K06696	0.100214			-
K06697	0.214376			-
K06698	0			-
K06699	0.515346			-
K16362	0.68139			-
K03449	1.94891			0.0039477518569
K08421	0.384782			-
K07619	0.178851			-
K07349	0			-
K07348	0			-
K07345	0			-
K07612	0.139552			-
K07347	0.208154			-
K07346	0.0262279			-
K07341	2.60102			-
K07340	0			-
K07343	2.54425			-
K16509	1.3166			-
K15288	0.19847			-
K16501	1.56385			-
K16500	0.881119			-
K16503	0.973521			-
K16505	0.688274			-
K16504	0.824597			-
K16507	1.06263			-
K16506	1.4168			-
K05729	0			-
K06968	1.90042			-
K06969	3.06979			-
K06962	1.46073			-
K06963	0.577903			-
K06960	2.58275			0.0039477518569
K06961	0			-
K06966	2.73937			-
K06967	2.75376			-
K06965	0			-
K15282	0.669199			-
K08994	0			-
K08997	0			-
K08996	1.48851			-
K08991	0.212326			-
K08990	0			-
K08993	0			-
K08992	0			-
K08999	2.51276			-
K08998	2.67755			-
K14944	0.465399			-
K14943	0.475314			-
K15284	0.203468			-
K04251	0			-
K08425	0.262073			-
K14940	1.89712			-
K08348	0			-
K21250	0.115959			-
K05114	0.639262			-
K19745	0			-
K05928	0.236892			0.00369988393554
K05925	0.311647			-
K05921	0			-
K00348	2.02752			-
K10353	0.951444			-
K10350	0.93347			-
K00699	1.75063			-
K10356	1.47319			-
K10357	1.26529			-
K10354	0			-
K10355	0.229227			-
K00692	0			-
K00693	0.794563			-
K10358	0.333143			-
K00691	1.65965			-
K00344	0.65159			-
K00697	0			-
K00694	1.78255			-
K00347	1.98124			-
K04199	0			-
K04198	0			-
K09110	0.376825			-
K09111	0			-
K09116	1.32074			-
K09117	2.69215			-
K09114	0.528206			-
K02457	0			-
K04191	0			-
K04190	0			-
K04193	0.163138			-
K04192	0			-
K04195	0.179668			-
K02454	1.42148			-
K04197	0.31985			-
K05822	2.27837			-
K05823	1.27954			-
K05820	2.18002			-
K02455	1.85219			-
K08507	0			-
K05825	2.29239			-
K02452	1.94692			-
K08508	0.0194915722077			-
K05829	0			-
K00525	2.41119			-
K00526	2.2179			-
K00527	2.94425			-
K00522	0.489696			-
K02451	0			-
K00528	2.85779			0.0039477518569
K00529	0			-
K03987	0.160491			-
K03986	0.244303			-
K03985	0.141036			-
K03984	1.13055			-
K03983	0			-
K20691	0.829433			-
K14217	0			-
K14216	1.38507			-
K19335	0			-
K14214	0.163062			-
K14213	0			-
K05338	1.0554			0.0039477518569
K14211	0			-
K14210	0.690224			-
K05339	1.16749			0.0039477518569
K00027	2.65055			-
K19338	0			-
K08428	0.163357			-
K00026	0.899573			-
K00021	0.442784			-
K01347	0			-
K01346	0.0138310458448			-
K01345	0			-
K01344	0.296362			-
K01343	0			-
K01342	1.09537			-
K01340	0.329026			-
K00022	0			-
K01349	0.56871			-
K01348	0.370532			-
K00836	1.16132			-
K00835	1.85183			0.00334561811585
K00832	2.06262			-
K00833	2.18718			-
K00830	0.58429			-
K00831	2.87726			0.0039477518569
K00839	0			-
K17455	0.451232			-
K04467	0.485201			-
K17456	0.538546			-
K04335	0			-
K01122	0.47323			-
K04441	0.166059			-
K04336	0			-
K01127	0.0338614221875			-
K01126	2.8991			-
K04333	0			-
K04332	0.0221942693057			-
K01129	2.86533			-
K01128	0.716139			-
K04338	0			-
K02470	3.0476			0.0039477518569
K02471	0			-
K02472	2.02314			-
K02473	2.26323			-
K02474	2.706	SPF-STZ	2.00055	0.0039477518569
K02475	0			-
K02476	0			-
K02477	1.6597			-
K02478	1.10934			-
K02479	0			-
K01265	3.03143			-
K09019	0			-
K21249	0.138317			-
K09018	0			-
K13072	0			-
K13073	0.391347			-
K03879	1.8616			-
K13075	1.08175			-
K03873	0.58583			-
K03872	0.719374			-
K03871	0.144309			-
K03870	0.450547			-
K03877	0.0421310544093			-
K17931	0.445632			-
K03875	0.304053			-
K17459	0.138926			-
K17930	0.677605			-
K17937	0.502937			-
K17329	0			-
K17936	0.576856			-
K16325	0			-
K10469	0.352965			-
K12625	0.313734			-
K17934	0			-
K11447	0.303905			-
K11446	1.2011			-
K14055	0			-
K17938	0			-
K13298	0.498037			-
K13299	0.44601			-
K13296	0.674908			-
K13297	0.692906			-
K13295	0.0702610400716			-
K13292	2.87977			-
K13293	1.17936			-
K13291	0.997199			-
K04542	0.138901			-
K10460	0.12562			-
K14056	0			-
K10461	0.484283			-
K11434	0.616216			-
K16329	1.86578			-
K16328	1.87953			-
K02852	1.63573			-
K18619	0.370328			-
K03259	0.643511			-
K03258	0.750982			-
K03257	1.07954			-
K03256	0			-
K03255	0.968428			-
K03254	0.710964			-
K03253	0.687787			-
K03252	0.684404			-
K03251	0.312507			-
K03250	0.771135			-
K02851	2.45632			-
K02584	2.24668			0.0039477518569
K13015	1.64575			-
K12213	0.256378			-
K12214	0.1998			-
K12217	0.434842			-
K12218	0.277684			-
K02855	0.359349			-
K08693	1.63548			-
K08694	0.938603			-
K11749	2.89066			-
K11746	0			-
K11747	0			-
K11744	1.9313			0.00369988393554
K11745	0			-
K11742	1.84027			-
K11743	1.88186			-
K11740	0			-
K11741	2.22854			-
K13920	1.35128			-
K13921	1.13779			-
K13922	2.36629			-
K13923	0			-
K19539	0.801969			-
K13925	0.454865			-
K13926	0			-
K13927	1.88099			-
K19535	0			-
K13929	1.16647			-
K19537	0			-
K19536	0			-
K19531	0.945343			-
K19530	0.417659			-
K19533	0.596012			-
K19532	0.327256			-
K06203	0.76051			-
K06202	0			-
K06753	0.931126			-
K06752	1.26383			-
K06207	2.77661			-
K06754	0.88186			-
K06757	0.941101			-
K06756	0.984222			-
K06759	1.55698			-
K06758	0.851287			-
K06209	2.68169			-
K06208	0.681543			-
K03956	0.253512			-
K18918	0.172782			-
K17599	1.40219			-
K17598	1.19219			-
K18919	0			-
K17595	0.691162			-
K17594	0			-
K17597	0.145654			-
K17596	0.841323			-
K17591	0.158453			-
K17590	0.507711			-
K17593	0.347331			-
K17592	0.645638			-
K11298	0.391161			-
K11299	0.822104			-
K16248	2.25101			-
K11290	0.971339			-
K11291	0.71676			-
K11292	0.851165			-
K11293	0.447949			-
K11294	0.538807			-
K11295	1.4511			-
K11296	1.12338			-
K11565	0.0340701846195			-
K00759	2.61716			-
K00758	0.330038			-
K00752	0.583751			-
K00750	0.370847			-
K00757	2.73427	SPF-STZ	2.01021	0.0039477518569
K00756	2.05435			-
K10869	0.266722			-
K09761	2.83841			0.0039477518569
K04544	0.0947476			-
K00244	2.50371			-
K09762	2.76144			-
K19902	0.583903			-
K09766	2.54098			-
K10861	0.481145			-
K11599	0			-
K18924	0			-
K10863	0.564895			-
K20868	0			-
K20318	0			-
K20315	1.14369			-
K20314	0.651306			-
K20317	0.730545			-
K20316	0			-
K20310	0			-
K20313	0			-
K07150	2.63283			-
K07151	0.701132			-
K07152	0.689174			-
K07153	0			-
K07154	2.65884			-
K07156	0			-
K07409	0.285747			-
K07406	1.98228			-
K07407	2.91935			-
K07404	2.69083			-
K07405	1.82048			0.0039477518569
K07402	2.47169			-
K07403	1.94125			-
K07400	0			-
K07401	0			-
K10169	0.0209017385816			-
K10168	0.462186			-
K18926	2.06776			-
K10161	0.381056			-
K10160	0.418772			-
K10163	0			-
K10162	0.0916260663772			-
K10165	0.654018			-
K10164	0.449225			-
K10167	0			-
K10166	0.352288			-
K01808	3.02252			-
K01809	2.91037			-
K15533	2.61239			-
K15532	2.52641			-
K15537	0.275878			-
K15536	0			-
K01800	0			-
K15538	0.225361			-
K01802	1.07802			0.0039477518569
K01803	3.01088			-
K01804	2.30679			-
K01805	2.13369			-
K01807	2.44449			-
K18218	0			-
K18211	0.110388			-
K18214	2.01184			-
K16669	1.16148			-
K07147	0			-
K05127	0.659193			-
K05126	0.852657			-
K05125	0.312637			-
K05124	0.673551			-
K05123	0.539559			-
K05122	0.363159			-
K05121	0.556301			-
K05120	0.888424			-
K09321	0.32006			-
K09320	0.667182			-
K09323	0.147843			-
K09322	0			-
K11208	0			-
K09324	0			-
K05129	0.247936			-
K05128	0.517544			-
K08339	0			-
K19294	2.91365			-
K19295	0			-
K19299	0.0459998315941			-
K08333	0.640697			-
K14665	0.676755			-
K14662	0.0826696568322			-
K08334	0			-
K08337	0.641977			-
K08336	0			-
K01664	1.51308			-
K01665	1.93635			0.0039477518569
K01666	2.53472			-
K01667	1.94051			-
K01661	2.19669			-
K01662	2.83815			-
K01668	0.176565			-
K01669	0.107723			-
K05363	1.97978			-
K02863	2.94661			0.0039477518569
K02861	0.719457			-
K02860	2.917			-
K02867	2.79997			-
K02866	1.00833			-
K02865	0.826971			-
K02864	3.01094			-
K02868	0.764074			-
K05362	0.566654			-
K14009	0			-
K14000	0.877337			-
K14001	0.434899			-
K14006	0.679396			-
K14007	1.13065			-
K14004	0.474879			-
K14005	1.04068			-
K18968	0			-
K04783	0			-
K18967	0			-
K18966	0.368815			-
K17292	0			-
K17293	0.00587977072929			-
K17290	0			-
K17291	0.484837			-
K17296	0			-
K17297	0.0574323297808			-
K17298	0.19465			-
K17299	1.60476			-
K18929	1.30883			-
K03402	2.73199			-
K03403	0			-
K03406	3.67961			-
K03407	2.81872			-
K03404	0.551904			-
K03405	0.776551			-
K03408	2.8718			-
K03409	1.10543			-
K18928	1.40257			-
K17442	0.549453			-
K16660	0.147486			-
K02315	3.40339			-
K02314	3.00746	SPF-NS	2.20771	0.0039477518569
K02317	0			-
K02316	2.8295			-
K02311	0.0609570786897			-
K02310	0.349363			-
K02313	2.95281			-
K02319	0			-
K02318	0.0688806398459			-
K16747	0.504569			-
K16746	0			-
K16744	0.0281193841253			-
K16743	1.00517			-
K16741	0.842226			-
K16740	0.190592			-
K16749	0.545506			-
K16748	0			-
K07874	0			-
K12404	0.916136			-
K12157	0			-
K12406	0			-
K12407	0.603343			-
K12152	0			-
K12401	0.450354			-
K12402	0.246552			-
K12151	0			-
K12408	0.573749			-
K12409	0.577759			-
K12159	0.148705			-
K07367	0.652193			-
K07366	0.191683			-
K07365	0.496727			-
K07364	0			-
K07363	0.0423867278095			-
K07361	0.412437			-
K07360	0.504281			-
K07369	0.447483			-
K07368	0.114637			-
K16523	0.954459			-
K16522	0.55249			-
K16521	0.416577			-
K16520	0.348585			-
K16527	0.859964			-
K16526	0.304459			-
K16525	0.440314			-
K11325	0			-
K16529	0.910305			-
K16528	0.743427			-
K09946	1.08651			-
K07878	0.138262			-
K17446	0.0785590702835			-
K18588	0			-
K00444	0.440931			-
K18581	2.1668			-
K18587	0.0327330239534			-
K18586	0.437791			-
K18584	0.671223			-
K07091	2.30181			-
K07090	3.11396			-
K07093	0			-
K07095	3.07565			-
K07094	0			-
K07097	0.538912			-
K07096	1.88401			-
K07099	2.25516			-
K07098	3.17964			-
K21358	0.431077			-
K21350	0.136535			-
K21356	0			-
K21357	0.452689			-
K11431	0.355411			-
K16778	0.0938884			-
K07899	0			-
K07898	0.429863			-
K11177	0			-
K21232	0			-
K11171	0			-
K11170	0.274398			-
K11173	0.225918			-
K11172	0			-
K07891	0			-
K07890	0			-
K07893	0			-
K11179	1.93325			-
K07894	0			-
K07897	0			-
K00322	0			-
K00323	0.685688			-
K00320	0			-
K00326	1.26608			-
K00327	0.936642			-
K00324	1.29152			-
K00325	0.983723			-
K05940	0			-
K05946	2.82835	SPF-STZ	2.22395	0.0039477518569
K06416	1.50868			-
K06946	0			-
K06947	0.844348			-
K06412	2.64747			-
K06413	0.902399			-
K06410	2.45536			-
K06411	2.39794			-
K10374	0			-
K10375	0.244269			-
K10376	0.643977			-
K10377	0.379722			-
K06948	1.82127			-
K06949	2.93637			-
K10372	0.0467324194994			-
K10373	0.0966676450387			-
K16301	0			-
K09138	1.05023			-
K09139	0			-
K09134	1.49269			-
K09136	1.4791			-
K09131	1.86704			0.00209299839236
K09132	0			-
K09133	1.7689			0.0039477518569
K05808	2.87366			-
K05809	0			-
K05804	0			-
K08525	0			-
K08526	0.356188			-
K05807	2.36238			-
K08520	0.324041			-
K05801	0.924911			-
K05802	0			-
K05803	0			-
K04564	2.50712			-
K01045	0.699769			-
K14800	0			-
K19385	0			-
K14806	0.334497			-
K14807	0.770402			-
K01042	2.12213			-
K08008	0			-
K08007	0.298245			-
K19353	1.89294			-
K19355	1.1575			-
K19354	0.164852			-
K02062	0			-
K08005	0.444669			-
K05245	0.532563			-
K08003	0.604447			-
K08002	0.49721			-
K01321	0			-
K01320	0.206964			-
K01323	0.214457			-
K01322	1.74451			-
K01325	1.22022			-
K01324	0.258206			-
K01327	0			-
K01329	0			-
K01328	0			-
K08000	0.611774			-
K16682	0.849744			-
K02243	2.09502			-
K02678	0.630288			-
K02679	0			-
K02188	2.6109			0.0039477518569
K02677	0.293109			-
K05217	0.163682			-
K00812	2.5419			-
K00813	0			-
K00814	0.880838			-
K00815	0			-
K00816	0.651117			-
K00817	2.91992			-
K00819	0.831691			-
K20471	0.773618			-
K02246	1.40048			-
K10644	0.526249			-
K02245	2.08743			-
K10645	0.979924			-
K05212	0.857241			-
K15276	0.718134			-
K15277	0.171709			-
K01499	0.640628			-
K15275	0.275242			-
K15272	0.31172			-
K15273	0			-
K04319	0			-
K04318	0.0290239085474			-
K01493	2.97413	SPF-NS	2.18496	0.0039477518569
K01492	1.19716			-
K01491	2.91484			-
K01490	1.15246			-
K01497	0			-
K01496	2.52039	SPF-NS	2.03867	0.0039477518569
K01495	2.68759			-
K01494	2.12267			-
K19975	0.0456673			0.00369988393554
K19974	0.972097			-
K02418	2.71575			-
K02419	2.86861			-
K19971	0.158064			-
K19970	0.555012			-
K19973	0.199271			-
K19972	0			-
K02412	2.78879			-
K02413	2.89603			-
K02410	2.8049			-
K02411	2.85216			-
K02416	2.80158			-
K02417	2.7631			-
K02414	2.64833			-
K02415	2.36932			-
K17421	0.19			-
K00433	0			-
K16681	1.60996			-
K00123	1.68191			-
K13059	0.225825			-
K13728	0.111832			-
K18009	0.871163			-
K13054	0.422795			-
K13055	0.581148			-
K13724	0.697291			-
K13050	0.489048			-
K13051	0.217357			-
K13052	2.48606			-
K13053	0			-
K17420	0.215879			-
K07604	1.74761			-
K04608	1.1074			-
K07605	1.6909			-
K16686	0			-
K00127	0.932029			-
K07606	0.350319			-
K15690	0.606781			-
K07607	0.46121			-
K15691	0.44894			-
K07600	0.780892			-
K07601	0.899035			-
K07602	0.632128			-
K16687	0.467635			-
K07603	0.691986			-
K09909	0			-
K06228	0.733261			-
K15698	0			-
K20476	0.899512			-
K03239	0			-
K09901	0			-
K16685	0.466728			-
K03231	1.43896			-
K03230	0.370972			-
K03233	0.870629			-
K03232	0			-
K03234	1.65225			-
K03237	0.414141			-
K03236	0.0312722022559			-
K09493	0.507544			-
K09492	0.489779			-
K09491	0.446518			-
K09490	0.234512			-
K09497	0.0320132991084			-
K09496	0.491416			-
K09495	0.475086			-
K09494	0.505642			-
K09905	0.427989			-
K09499	0.776761			0.00388490662212
K09498	0.733531			-
K09904	0			-
K17609	0.913591			-
K17608	0.861162			-
K12899	0.378239			-
K12898	1.16678			-
K17605	0.0725403758686			-
K17604	0			-
K17607	0.251986			-
K17606	0.30002			-
K12893	0.497356			-
K12236	0.437383			-
K17603	0.476849			-
K12890	0			-
K19513	0.847599			-
K19512	0			-
K19511	0.316406			-
K19510	2.6512			-
K04607	0.732847			-
K11765	0.832828			-
K19519	0.208041			-
K19518	0.671389			-
K13948	0.195685			-
K13949	0.346276			-
K13940	2.00834			-
K06779	0			-
K06778	0.958598			-
K20742	0			-
K06773	0.334939			-
K06772	0			-
K06771	0.150106			-
K06770	0.57759			-
K06777	0.775364			-
K06776	0.272523			-
K06775	0.190163			-
K06774	0			-
K15743	0.896338			-
K17504	0.337156			-
K19229	0			-
K19228	0			-
K04955	0.389481			-
K04954	0			-
K04957	0.716912			-
K04956	0.765882			-
K04951	0.365997			-
K04950	0.22696			-
K04953	0.285744			-
K04952	1.02079			-
K04959	0.849358			-
K04958	0.94633			-
K14345	0.250575			-
K14612	0.41802			-
K19227	0			-
K19088	1.10166			-
K14346	0.207259			-
K14341	0.381697			-
K17502	0.439016			-
K10499	0.0795220115632			-
K10498	0.708668			-
K14343	0.543177			-
K13735	0			-
K10491	0.716877			-
K10490	0.413293			-
K10493	0.0875327875231			-
K10492	0.301357			-
K10495	0.450838			-
K10494	0.660322			-
K10497	0.721739			-
K10496	0.446075			-
K05991	0			-
K16264	1.86629			-
K11545	0.474186			-
K11546	0.349977			-
K07139	2.6662			-
K11540	0.94288			-
K11542	0.585647			-
K11543	0			-
K07132	2.11328			-
K07133	3.36419			-
K07130	1.24958			-
K07423	0.296791			-
K07424	1.35445			-
K07425	1.26009			-
K07426	0.473437			-
K07427	0.0962852699234			-
K10143	0.724041			-
K10142	0.511579			-
K10141	0.668819			-
K10140	0			-
K10147	0.70606			-
K10146	0.383458			-
K10145	0.196391			-
K10144	0.127125			-
K10149	0.505076			-
K10148	0.488674			-
K10639	0			-
K10638	0			-
K01866	2.90748			-
K01867	2.90394			-
K18398	0.592269			-
K01868	2.83977			-
K01869	2.78568			-
K07140	0			-
K15519	0			-
K15518	0.569885			-
K15048	0.986423			-
K15045	0.614518			-
K15044	0.628684			-
K15047	0.542616			-
K15046	0.604477			-
K15041	0.510298			-
K15040	0.205763			-
K15043	1.00021			-
K15042	0.0430493940041			-
K05026	0.336424			-
K09668	0.806666			-
K09669	0.516658			-
K17704	0.124057			-
K09664	0.280256			-
K09665	0.107147			-
K06146	0			-
K09667	0.027506			-
K14048	0.599881			-
K06140	0			-
K06141	0			-
K09662	0.406486			-
K09663	0.0163969859017			-
K02854	0.276724			-
K04766	0			-
K04767	2.35745			0.0039477518569
K04764	2.13909			-
K04765	1.96769			-
K04762	1.96737			-
K04763	3.02526			-
K04760	0			-
K04761	1.98974			-
K17706	0.507304			-
K04768	0			-
K04769	2.71806			-
K09303	0.560828			-
K09302	0.294231			-
K09301	0.379617			-
K09307	0.413763			-
K09306	0.362371			-
K09305	0.486378			-
K09304	0			-
K09309	0.516065			-
K09308	0.28519			-
K05141	0.66014			-
K05140	0.646585			-
K08311	1.89233			0.0039477518569
K05142	0.0887210080583			-
K05145	0.501309			-
K05144	0.0529942			-
K05147	0.544987			-
K05146	0.162969			-
K05149	0			-
K05148	0.371448			-
K08319	0.416865			-
K08318	0			-
K14648	0.210292			-
K14649	0.320191			-
K14398	0.471657			-
K14399	0.308076			-
K14640	0.741843			-
K14393	0			-
K14390	0.313138			-
K14391	0.553467			-
K14396	0			-
K14397	0.209094			-
K14394	0.716853			-
K14395	0.434885			-
K17700	0.432212			-
K01689	2.87802	SPF-NS	2.11891	0.0039477518569
K01686	2.57777			-
K01687	2.84447			-
K01684	2.02862			0.0039477518569
K01685	2.28089			-
K01682	0			-
K01683	0.38824			-
K01681	2.82771			-
K20627	1.10753			-
K20626	0			-
K14025	0			-
K14026	0.749667			-
K14027	0.390685			-
K02889	1.65355			-
K02888	2.89923			-
K02885	0.988486			-
K04440	0.735312			-
K02887	2.73824			-
K02886	2.92459			0.0039477518569
K02881	2.77723			-
K02880	1.45081			-
K02883	0.536169			-
K02882	0.677642			-
K05307	0.293988			-
K02085	1.20927			-
K02084	0.547953			-
K02087	0.36439			-
K02086	1.84529			-
K02081	2.29351			-
K02080	0.0250271			-
K02083	2.17986			-
K02082	2.39586			-
K20534	2.62538			-
K02089	0.937472			-
K02088	0			-
K20532	0			-
K06950	2.95312			-
K03429	2.4491			-
K03938	0			-
K03939	0.104956			-
K03936	0			-
K03937	0			-
K03934	0.454227			-
K03935	0.741718			-
K03932	0.940175			-
K03933	0.398979			-
K03930	0.434052			-
K03931	1.21658			-
K12394	0			-
K12395	0.211002			-
K12396	0.776662			-
K12397	0.99358			-
K12390	0.209136			-
K12391	0.557323			-
K12392	0.815046			-
K12393	0.517044			-
K12398	0.663435			-
K12399	0.467031			-
K02339	0			-
K02338	3.04858			-
K02337	2.92435			-
K02336	0			-
K02335	2.644			0.0039477518569
K02334	2.77959			-
K02333	0.72972			-
K02332	0.574894			-
K02331	1.04366			-
K02330	0			-
K16893	0.589189			-
K16892	0.530317			-
K16891	0.475801			-
K16890	0.405996			-
K16725	1.14211			-
K16724	0.798835			-
K16727	1.12702			-
K16726	1.11801			-
K16729	0			-
K16728	0.941505			-
K16899	2.45873			-
K16898	2.53308			-
K11306	0.916413			-
K03688	2.07685			-
K18940	0.73945			-
K03680	0.558833			-
K03681	0.216611			-
K03683	0			-
K03684	2.24128			0.0039477518569
K03685	2.94903			-
K03686	3.04268			-
K03687	2.9999			-
K17410	0.0394854430824			-
K12171	0.984983			-
K12172	1.02714			-
K12173	0			-
K12174	0			-
K05648	0.39796			-
K12176	0			-
K12177	0			-
K12178	0.381315			-
K12179	0.148664			-
K05649	0.770577			-
K11307	0.183853			-
K07301	2.8417			-
K02966	0.640741			-
K07302	0			-
K07305	1.85761			-
K07304	1.42025			-
K07307	2.14784			-
K05647	1.40749			-
K07309	1.43774			-
K07308	2.2302			-
K05644	0.983578			-
K05645	1.05741			-
K16093	0			-
K05642	1.0888			-
K11304	0.36801			-
K16090	0			-
K16095	0			-
K05643	1.56281			-
K02960	0.639357			-
K02613	0			-
K06057	0.769933			-
K16322	0			-
K08563	0			-
K05065	0.567855			-
K08824	0.984942			-
K04448	0.231397			-
K21379	1.91805			-
K09684	1.89226			-
K09685	1.78582			0.0039477518569
K09682	0.44902			-
K09683	0.733433			-
K09680	1.66408			-
K09681	1.06653			-
K09688	0.199295			-
K09689	0.166934			-
K04566	0.190066			-
K01315	0.21092			-
K08565	0.485923			-
K05967	0.607177			-
K05966	0.567367			-
K05964	1.1472			-
K11156	0			-
K11155	0.271162			-
K11154	0.548386			-
K11153	0.20342			-
K11152	0.450835			-
K11150	0			-
K04567	2.95069			-
K19709	0.358475			-
K00308	0.70971			-
K00658	1.86034			0.0039477518569
K00659	0.51244			-
K00656	2.82721			-
K00657	2.48564			-
K00654	0.920807			-
K00655	2.97393			-
K00652	2.26767			-
K00653	1.0324			-
K00650	0.101485			-
K00651	2.84015			-
K10329	0.156588			-
K06436	1.55241			-
K06438	2.63386			-
K10823	2.85283			-
K10824	1.19122			-
K04560	0.346218			-
K09167	1.39336			-
K07903	0			-
K09165	0.604752			-
K08208	0.528737			-
K06548	1.00062			-
K17705	0.336004			-
K06098	0.610877			-
K20290	0.832317			-
K20291	1.53769			-
K20292	0			-
K20293	0.341416			-
K20294	0.731564			-
K20295	0.515311			-
K20296	0.719152			-
K20298	0.544953			-
K16659	0.0944472048148			-
K04180	0			-
K09949	2.24786			0.0039477518569
K16658	0			-
K04181	0			-
K17702	0.942639			-
K04186	0.344276			-
K17703	0.698202			-
K06540	0.291203			-
K01356	2.94825			-
K06093	0.697011			-
K19373	0.0070107096828			-
K19372	0.330493			-
K19371	0			-
K01357	0.664268			-
K11977	0.117215			-
K19375	0.40172			-
K19374	0.376292			-
K08577	0.57982			-
K11976	0.12095			-
K08576	0			-
K16651	1.28693			0.0039477518569
K16928	0.708888			-
K16650	1.02944			-
K16927	2.35533			-
K08574	0.623424			-
K06546	0			-
K16926	1.39127			-
K01303	0.713916			-
K01302	0.40826			-
K04157	0.715968			-
K06547	0			-
K01307	0.30018			-
K01306	0.294773			-
K01305	2.19517			-
K04152	0.0316870915982			-
K16075	0			-
K05688	0.603719			-
K05689	0.698975			-
K17805	0.112983			-
K10559	1.70322			-
K02650	1.60442			-
K05683	0.688761			-
K02652	2.23314			0.0039477518569
K02653	2.6847			-
K02654	2.66014			-
K05687	0			-
K05684	0.561474			-
K05685	0.12719			-
K04147	0.379629			-
K00878	2.72926			0.0039477518569
K00879	1.74502			0.00388490662212
K00872	2.27445			-
K00873	2.98081			-
K00871	0.216601			-
K00876	2.89824			0.0039477518569
K00874	2.76656			-
K00673	0			-
K04487	3.15726			-
K04486	3.23693			-
K04485	2.84661			-
K04482	0.162127			-
K19912	0.557401			-
K16072	0.573878			-
K05468	0			-
K04488	2.4727			-
K04379	0.0821766			-
K04378	0			-
K08149	0.244876			-
K15254	0.832023			-
K08579	0.466578			-
K15256	1.45171			-
K15257	0			-
K15706	0			-
K04370	0.0724374683311			-
K04373	0.948334			-
K15705	0.135425			-
K04375	0.00305889988392			-
K15703	0.352313			-
K15700	0.312696			-
K15701	0.433671			-
K14163	0.943815			-
K19956	2.22812			-
K19955	2.21657			-
K19954	1.98147			-
K19953	0.30645			-
K19952	0			-
K19951	1.28668			-
K08142	0.447746			-
K11308	0.62345			-
K18769	0.292955			-
K08143	0.344909			-
K15553	2.27488			0.0039477518569
K19919	0.969232			-
K15552	2.36385	SPF-STZ	2.02864	0.0039477518569
K13708	0.575885			-
K13709	0.625154			-
K19918	0.366238			-
K13700	0			-
K08146	0.583768			-
K13702	0			-
K13703	0			-
K13704	0			-
K13705	0.562116			0.00388490662212
K13706	0.368962			-
K08147	0.0242556772073			-
K04674	0.187613			-
K05464	0.659545			-
K04675	0.386766			-
K08145	0.390915			-
K18350	2.75939			-
K04677	0			-
K08200	0.271068			-
K18356	0			-
K04671	0.158043			-
K15559	0.376556			-
K18355	0			-
K09516	0.453583			-
K09517	0.515903			-
K09514	0.135821			-
K09515	0			-
K09512	0.233347			-
K09513	0.119593			-
K09510	0.469498			-
K09511	0			-
K09518	0.243565			-
K09519	0			-
K02434	2.7304			0.0039477518569
K02435	2.73706	SPF-NS	2.03438	0.0039477518569
K05424	0			-
K08105	0.0526928868379			-
K08102	0			-
K05423	0			-
K05420	0.110491			-
K05421	0.42058			-
K02438	0			-
K02439	0			-
K08108	0.706992			-
K05429	0			-
K03213	0.69548			-
K03212	0			-
K03211	0			-
K03210	2.80387			-
K03217	3.00866			-
K03740	1.78188			-
K03215	2.97617			0.0039477518569
K03214	0			-
K21583	0.661228			-
K03219	0.352904			-
K03218	3.03977			-
K03749	0			-
K03748	2.0597			-
K21584	1.30153			-
K17197	0			-
K07239	1.62578			0.00209299839236
K17196	0			-
K07238	2.98825			-
K17624	1.14111			-
K09479	0.129376			-
K09478	0.176129			-
K17621	0.18642			-
K17620	0			-
K09475	0			-
K09474	0.26157			-
K09477	0			-
K09476	0			-
K09471	0			-
K09470	0			-
K09473	0			-
K09472	0			-
K02147	0.740615			-
K07541	0.264493			-
K13964	0.349338			-
K13965	0.307532			-
K13966	0.615833			-
K13960	0			-
K13961	0.616573			-
K13962	0.331058			-
K19576	0			-
K19579	0			-
K10950	0.234114			-
K10951	0.388301			-
K09292	0.266893			-
K21578	0.317469			-
K07232	0			-
K20765	0.840168			-
K05768	0.714432			-
K05346	1.6717			-
K04979	0.89134			-
K04978	0.712416			-
K04977	0.628833			-
K04976	0.722688			-
K04975	0.743149			-
K04974	0.575249			-
K04973	0.709792			-
K04972	0.593046			-
K04971	0.351951			-
K04970	0.605739			-
K11703	0.87861			-
K11706	0			0.00209299839236
K11707	0.578991			-
K11704	0			-
K11705	0			-
K20490	2.39201			-
K06746	0.10699			-
K20491	2.10252			-
K12615	0.496233			-
K12614	0.508279			-
K12617	0.0171302278162			-
K12616	0.773219			-
K12611	0.208441			-
K12610	0.266412			-
K12613	0			-
K18629	0.430165			-
K20359	0.104176			-
K20358	0.639958			-
K18625	1.18187			-
K12619	0.35775			-
K12618	0.520941			-
K18621	0.589356			-
K07114	2.68196			-
K07115	0			-
K07440	0.477634			-
K07117	0			-
K07446	0.235142			-
K07447	2.98009			-
K07112	2.26782			-
K07113	0			-
K07448	2.76937			-
K07118	2.23649			-
K07119	0.25661			-
K11830	0			-
K11831	0.327436			-
K11832	0.267054			-
K11833	0.74328			-
K11834	0.0705330228939			-
K11835	0.209219			-
K16288	0.310174			-
K11837	0.660464			-
K11838	0.562761			-
K11839	0.544078			-
K19328	0.730882			-
K19329	0			-
K10615	0.257875			-
K10614	0.323202			-
K10613	0.96117			-
K10612	0.255122			-
K10611	0.0631447555648			-
K10610	0.636024			-
K01848	0.656715			-
K01849	0.915847			-
K01844	1.98988			-
K01845	2.65349			-
K01846	1.49709			-
K01847	2.28786			-
K01840	1.97142			-
K01841	2.42276			-
K01843	1.74796			0.0039477518569
K03486	1.98891			-
K11527	1.49235			-
K20974	0.472855			-
K20976	1.59918			-
K19325	0.194121			-
K19326	1.18909			-
K15396	0			-
K19327	0.500057			-
K08483	2.94979			-
K08487	0.292431			-
K08486	0			-
K08485	0			-
K08484	0			-
K00461	0.751526			-
K00460	0.512408			-
K00463	0.406098			-
K00469	0			-
K04740	0.742052			-
K04741	0.345936			-
K04742	0			-
K04743	0			-
K04744	1.98493			0.0039477518569
K04745	0			-
K04746	0.419036			-
K01519	0.105051			-
K04748	0			-
K04749	2.11835			0.0039477518569
K01514	0.636229			-
K01515	2.97256			-
K01512	2.29702			-
K01513	0.603264			-
K01510	0.796413			-
K01511	0.00742278566444			-
K14623	2.18322			-
K05169	0.154158			-
K05168	0.353617			-
K05163	0			-
K05162	0.607344			-
K05161	0			-
K05160	0.527791			-
K05167	0.489851			-
K05166	0.403911			-
K05165	0.61715			-
K05164	0.372815			-
K11891	0.190653			-
K17335	0.636353			-
K18333	1.9675			0.0039477518569
K08164	1.69702			-
K20511	0.0293628103625			-
K20510	1.12946			-
K14480	1.19909			-
K11169	0.196432			-
K16916	0			-
K16917	0			-
K16914	0			-
K16915	0.283289			-
K16912	0.321271			-
K16913	0.762541			-
K16910	1.16341			-
K16911	0.779788			-
K03919	0			-
K03910	0.913946			-
K03911	0.393354			-
K03912	0.114361			-
K03913	0.511643			-
K03914	0			-
K03915	0			-
K03916	0.34363			-
K03917	0.107319			-
K08167	0			-
K18337	0			-
K12376	0.534555			-
K12375	0.462374			-
K12372	0.808794			-
K12373	2.80659			-
K12370	0			-
K12371	0			-
K02358	2.78374			-
K02351	0			-
K02350	0.985557			-
K02353	0.597974			-
K02352	0.132534			-
K02355	3.0349			-
K02354	0.746612			-
K02357	2.81016			-
K02356	2.88175			-
K16703	0.0494234			-
K16874	0.754619			-
K16705	1.01303			-
K16704	0			-
K13578	0			-
K13577	0.0393675896686			-
K13576	0.431787			-
K13575	0.587294			-
K13574	0			-
K08161	1.46614			-
K13571	0.997871			-
K13570	0.735074			-
K17478	0.917973			-
K17479	0.0228765333225			-
K12112	0			-
K12113	0			-
K12111	1.23674			-
K17477	0.485086			-
K08548	0			-
K07323	1.90453			-
K07322	1.83133			-
K07321	2.21505			-
K07320	1.1043			-
K03006	0.72714			-
K03007	0.170088			-
K03004	0			-
K03005	0.657539			-
K03002	0.611533			-
K03000	0.177474			-
K21399	1.3353			-
K21397	0			-
K21394	1.95204			-
K21395	1.77686			-
K21393	1.0261			-
K11691	0			-
K04326	0.154915			-
K19498	0.285562			-
K19499	0.741913			-
K04455	0.228391			-
K19492	0			-
K19493	0.240133			-
K19490	0.348037			-
K19491	0.410789			-
K19496	0.780259			-
K14686	0			-
K19494	0.0738370393529			-
K19495	0.0834731723489			-
K06180	3.25818			-
K06181	1.87086			0.0039477518569
K06182	2.64485	SPF-STZ	2.00332	0.0039477518569
K14687	0			-
K06184	0.106979			-
K06185	1.13429			-
K06638	0.503013			-
K06639	0.450194			-
K06188	1.9885			-
K06637	0.793574			-
K06634	0.434876			-
K06635	0.148141			-
K06632	0.555055			-
K06633	0			-
K06630	0.315061			-
K04451	0.633823			-
K07859	0.266406			-
K07858	0.444748			-
K07589	0			-
K07588	2.06095			-
K07586	1.08775			-
K07857	0.166911			-
K07584	2.79296			-
K07583	0.140621			-
K07850	0.107683			-
K07853	0.394634			-
K07852	0.309675			-
K11139	0			-
K05105	0.402033			-
K05989	2.2932			-
K05988	0.894087			-
K19722	0			-
K05104	0.558001			-
K05985	2.1616			-
K05984	0			-
K11135	0.35864			-
K05107	0.150895			-
K11137	0.60817			-
K05982	1.43264			-
K00678	0			-
K10843	0.633349			-
K05106	0.49671			-
K10846	0.75316			-
K10847	0.230122			-
K10844	0.320734			-
K10845	0.0415484537383			-
K00670	0.25384			-
K14688	0.505234			-
K10848	0.750475			-
K10849	0			-
K00674	1.71194			-
K00675	1.63766			-
K14689	0			-
K06988	0.335476			-
K06989	1.36613			-
K06458	0.323521			-
K06459	0.175088			-
K05103	0.81493			-
K06980	0			-
K06453	0			-
K06450	0.0649975826926			-
K06451	0			-
K06984	0			-
K06985	0.91689			-
K06454	0.360262			-
K06455	0			-
K02445	1.9036			-
K17898	0.989188			-
K02444	2.05372			-
K17894	0.39388			-
K17895	0			-
K17896	0.172664			-
K17897	0.417649			-
K17890	0.391804			-
K20689	1.02169			-
K02110	2.7587			-
K00586	0			-
K00587	0			-
K02441	1.67955			-
K02440	2.3486			-
K10734	0			-
K02443	1.94183			-
K00019	1.25946			-
K08543	0.349561			-
K03032	0.605174			-
K08017	0.351275			-
K08540	0.410902			-
K20687	0.40011			-
K10267	1.48459			-
K10264	0.299353			-
K10265	0.192286			-
K10262	0.121263			-
K10263	0.85972			-
K10260	0.455916			-
K10261	0.346411			-
K20684	0.716624			-
K10268	0			-
K10269	0.360482			-
K04177	0.0359654234306			-
K04176	0.425264			-
K04175	0.00909581955207			-
K04174	0.432113			-
K04173	0.277686			-
K04172	0			-
K04171	0.327001			-
K04170	0			-
K00014	3.05108			-
K18458	0.391506			-
K04179	0.050167			-
K04178	0.325826			-
K01989	2.93175			-
K01988	0.00971574871304			-
K00854	2.86161			-
K00855	0			-
K00856	1.43029			-
K00857	2.18639			-
K00850	2.93056			-
K00851	1.48311			-
K00852	2.87851			-
K00853	1.7394			-
K00858	2.96479			-
K00859	2.88816			-
K02946	2.64866			-
K04353	0.145454			-
K04352	0.53259			-
K04351	0.607588			-
K04350	0.344116			-
K04357	0.875368			-
K04356	0			-
K01187	2.64306			-
K04354	0.920236			-
K04359	0.431105			-
K04358	1.24314			-
K15728	1.02891			-
K15729	0.0134415245213			-
K15720	0.728654			-
K15721	0			-
K15722	0			-
K15723	0			-
K15724	0			-
K15725	0			-
K15726	0			-
K15235	0.449782			-
K19939	0			-
K19938	0.61881			-
K17445	0			-
K19931	0.300042			-
K19930	0.425716			-
K19933	0.82456			-
K17444	0.0370042283248			-
K19935	0.0844847			-
K19934	0.408529			-
[truncated: 11,437 more rows]

## Sheet: TableS4
Taxon	lg_max_mean_abundance	Enriched_group	LDA score＞2	pvalue
Epstein_Barr_virus_infection	2.80943			-
Primary_immunodeficiency	2.89876			-
Synaptic_vesicle_cycle	2.17437			-
SNARE_interactions_in_vesicular_transport	1.32215			-
Fatty_acid_metabolism	3.80428			-
Drug_metabolism___other_enzymes	3.58975			-
NOD_like_receptor_signaling_pathway	3.5559			-
Autophagy___yeast	2.53819			-
Amphetamine_addiction	2.1076			-
Prion_diseases	2.50004	SPF-STZ	2.5681	0.0039477518569
cGMP_PKG_signaling_pathway	2.60689			-
Alanine__aspartate_and_glutamate_metabolism	4.10693	SPF-NS	2.73852	0.0039477518569
Mismatch_repair	4.05361			-
Homologous_recombination	4.15251			-
Glycine__serine_and_threonine_metabolism	4.10309			-
Carbon_fixation_pathways_in_prokaryotes	4.02813			-
Vitamin_B6_metabolism	3.41786			-
Regulation_of_lipolysis_in_adipocytes	2.0752			-
Other_types_of_O_glycan_biosynthesis	1.67498			-
Fatty_acid_degradation	3.19085			-
Glycerolipid_metabolism	3.75639			-
Cutin__suberine_and_wax_biosynthesis	0.709003			-
DNA_replication	3.99968			-
Fatty_acid_elongation	1.54914			-
Cell_cycle___yeast	2.23157			-
Two_component_system	4.51351			-
Meiosis___yeast	2.33629			-
Phenylalanine_metabolism	3.48855			-
Proteasome	1.85158			-
Biotin_metabolism	3.69784			-
Fanconi_anemia_pathway	2.19387			-
Biosynthesis_of_amino_acids	4.80456			-
Insulin_resistance	3.20194			-
MAPK_signaling_pathway___plant	2.77511			-
Hedgehog_signaling_pathway	2.05055			-
PPAR_signaling_pathway	3.13832			-
mTOR_signaling_pathway	2.49165			-
Progesterone_mediated_oocyte_maturation	2.8615			-
MAPK_signaling_pathway___yeast	2.26437			-
Pancreatic_cancer	2.18505			-
GABAergic_synapse	3.18283			-
Linoleic_acid_metabolism	2.35752			-
Bacterial_secretion_system	3.9399			-
Apoptosis	2.66974			-
Axon_guidance	2.6515			-
Adipocytokine_signaling_pathway	2.84686			-
Glycosphingolipid_biosynthesis___globo_and_isoglobo_series	3.12504			-
Oxytocin_signaling_pathway	2.68368			-
Biofilm_formation___Escherichia_coli	3.66342			-
cAMP_signaling_pathway	2.67418			-
Non_small_cell_lung_cancer	2.15139			-
Asthma	1.96113			-
Non_homologous_end_joining	1.75933			-
Steroid_degradation	1.05582			-
Protein_processing_in_endoplasmic_reticulum	2.97354			-
f_2_Oxocarboxylic_acid_metabolism	4.09454			-
Phototransduction___fly	1.90273			-
Mitophagy___animal	2.03026			-
Pathways_in_cancer	3.18459			-
ABC_transporters	4.6231			-
Basal_cell_carcinoma	2.03767			-
Chloroalkane_and_chloroalkene_degradation	2.86561			-
HIF_1_signaling_pathway	3.21138			-
Collecting_duct_acid_secretion	1.75923			-
Osteoclast_differentiation	2.36802			-
Adrenergic_signaling_in_cardiomyocytes	2.52924			-
Steroid_hormone_biosynthesis	2.43906			-
Melanogenesis	2.32865			-
Hippo_signaling_pathway___fly	2.31216			-
Biofilm_formation___Pseudomonas_aeruginosa	3.42727			-
AGE_RAGE_signaling_pathway_in_diabetic_complications	2.31291			-
Inositol_phosphate_metabolism	3.21374			-
Glyoxylate_and_dicarboxylate_metabolism	3.94183			-
Wnt_signaling_pathway	2.44421			-
Autophagy___other	1.78689			-
Bile_secretion	2.31271			-
D_Arginine_and_D_ornithine_metabolism	1.94149			-
Starch_and_sucrose_metabolism	4.20116			-
Amyotrophic_lateral_sclerosis_ALS	2.5933	SPF-STZ	2.60537	0.0039477518569
Gastric_acid_secretion	2.27051			-
Ascorbate_and_aldarate_metabolism	3.27962			-
Sphingolipid_signaling_pathway	2.37105			-
MAPK_signaling_pathway	2.75108			-
Polycyclic_aromatic_hydrocarbon_degradation	0.911641			-
Thiamine_metabolism	3.87033			-
Novobiocin_biosynthesis	3.29776			-
Glycosphingolipid_biosynthesis___ganglio_series	2.74068			-
Longevity_regulating_pathway	2.68789			-
Hematopoietic_cell_lineage	2.34396			-
Pancreatic_secretion	2.44442			-
Sesquiterpenoid_and_triterpenoid_biosynthesis	2.19075	SPF-NS	2.3631	0.0039477518569
Amoebiasis	2.86425			-
Cysteine_and_methionine_metabolism	4.17806			-
Toxoplasmosis	2.46739			-
ECM_receptor_interaction	2.53705			-
Circadian_rhythm___fly	1.17214			-
Jak_STAT_signaling_pathway	2.48287			-
Systemic_lupus_erythematosus	2.33171			-
Endocrine_resistance	2.39454			-
Fat_digestion_and_absorption	1.90105			-
Herpes_simplex_infection	2.6316			-
Thyroid_hormone_signaling_pathway	2.53162			-
Pyruvate_metabolism	4.10888			-
Lipoic_acid_metabolism	2.78339	SPF-NS	2.32499	0.0039477518569
Cell_cycle	2.49961			-
Lipopolysaccharide_biosynthesis	3.60036			-
Valine__leucine_and_isoleucine_degradation	3.38359			-
Viral_myocarditis	2.43004			-
Gap_junction	2.35527			-
Phototransduction	1.64969			-
Steroid_biosynthesis	1.95265			-
Galactose_metabolism	4.07674			-
Prolactin_signaling_pathway	2.84566	SPF-STZ	2.39767	0.0039477518569
Amino_sugar_and_nucleotide_sugar_metabolism	4.36887			-
Cationic_antimicrobial_peptide_CAMP_resistance	3.55128			-
Longevity_regulating_pathway___worm	3.47176			-
Ether_lipid_metabolism	2.29343			-
Tropane__piperidine_and_pyridine_alkaloid_biosynthesis	3.13552			-
Chlorocyclohexane_and_chlorobenzene_degradation	2.44794	SPF-STZ	2.44586	0.0039477518569
Malaria	2.04227			-
Vancomycin_resistance	3.82248			-
Renal_cell_carcinoma	2.3146			-
African_trypanosomiasis	2.06196			-
Secondary_bile_acid_biosynthesis	2.93739			-
Sphingolipid_metabolism	3.30113			-
Phenylalanine__tyrosine_and_tryptophan_biosynthesis	4.00767			-
EGFR_tyrosine_kinase_inhibitor_resistance	2.38145			-
Photosynthesis	3.70414			-
RIG_I_like_receptor_signaling_pathway	2.09654			-
Leishmaniasis	2.21168			-
Fatty_acid_biosynthesis	3.83492			-
Insulin_signaling_pathway	3.16765			-
Glycosylphosphatidylinositol_GPI_anchor_biosynthesis	1.55038			-
Indole_alkaloid_biosynthesis	0.26102			-
Natural_killer_cell_mediated_cytotoxicity	2.47442			-
Fc_gamma_R_mediated_phagocytosis	2.33846			-
Vitamin_digestion_and_absorption	1.77335			-
Bisphenol_degradation	0.626538			-
Endometrial_cancer	2.13128			-
AMPK_signaling_pathway	3.03362			-
Glycosaminoglycan_biosynthesis___chondroitin_sulfate__dermatan_sulfate	1.59062			-
Vascular_smooth_muscle_contraction	2.5114			-
alpha_Linolenic_acid_metabolism	2.28293			-
Penicillin_and_cephalosporin_biosynthesis	2.44644			-
Colorectal_cancer	2.13868			-
Plant_hormone_signal_transduction	0			-
Neuroactive_ligand_receptor_interaction	2.64281			-
Bladder_cancer	2.0155			-
Chemokine_signaling_pathway	2.46048			-
Th17_cell_differentiation	2.85931			-
Pertussis	2.29839			-
Non_alcoholic_fatty_liver_disease_NAFLD	2.55991			-
Mitophagy___yeast	1.69655			-
Thyroid_hormone_synthesis	2.34028			-
Platinum_drug_resistance	2.60823			-
Cyanoamino_acid_metabolism	3.50442			-
Signaling_pathways_regulating_pluripotency_of_stem_cells	2.38567			-
GnRH_signaling_pathway	2.369			-
Phosphotransferase_system_PTS	3.93268			-
Toll_and_Imd_signaling_pathway	1.99234			-
Citrate_cycle_TCA_cycle	3.81733			-
Metabolism_of_xenobiotics_by_cytochrome_P450	2.31194			-
RNA_degradation	3.82698			-
HTLV_I_infection	2.81496			-
Dilated_cardiomyopathy	2.5958			-
TGF_beta_signaling_pathway	2.18853			-
Dioxin_degradation	2.73224	SPF-STZ	2.37672	0.0039477518569
Mannose_type_O_glycan_biosynthesis	1.68674			-
Bacterial_chemotaxis	4.1607			-
Ethylbenzene_degradation	1.30211			-
Degradation_of_aromatic_compounds	3.08285			-
p53_signaling_pathway	2.1891			-
Apoptosis___multiple_species	1.83454			-
Endocrine_and_other_factor_regulated_calcium_reabsorption	2.13957			-
Ribosome_biogenesis_in_eukaryotes	3.04057			-
Carbapenem_biosynthesis	3.10231			-
Glutamatergic_synapse	3.17412			-
Phosphatidylinositol_signaling_system	3.10301			-
Phospholipase_D_signaling_pathway	2.67216			-
Fructose_and_mannose_metabolism	4.10085			-
Pathogenic_Escherichia_coli_infection	2.09468			-
Aflatoxin_biosynthesis	1.31271			-
Cytosolic_DNA_sensing_pathway	1.94922			-
Hepatitis_C	2.38405			-
Hepatitis_B	2.4856			-
Estrogen_signaling_pathway	2.91243			-
Prostate_cancer	2.86587			-
Antifolate_resistance	3.4576			-
Allograft_rejection	2.23683			-
Vibrio_cholerae_infection	2.03952			-
Phenylpropanoid_biosynthesis	3.19779			-
Pentose_phosphate_pathway	4.14427			-
Autoimmune_thyroid_disease	2.29946			-
Legionellosis	3.48114			-
Basal_transcription_factors	1.87053			-
Spliceosome	2.55997			-
Arrhythmogenic_right_ventricular_cardiomyopathy_ARVC	2.33276			-
Proximal_tubule_bicarbonate_reclamation	2.66772			-
Ras_signaling_pathway	2.68678			-
Nitrotoluene_degradation	3.06397			-
Glycerophospholipid_metabolism	3.89441	SPF-NS	2.49159	0.0039477518569
Ubiquinone_and_other_terpenoid_quinone_biosynthesis	3.15745			-
Parkinsons_disease	2.8098			-
Toll_like_receptor_signaling_pathway	2.1892			-
Hypertrophic_cardiomyopathy_HCM	2.51577			-
Dopaminergic_synapse	2.46057			-
Naphthalene_degradation	2.51403			-
Fluorobenzoate_degradation	1.40395			-
Polyketide_sugar_unit_biosynthesis	3.49758			-
Maturity_onset_diabetes_of_the_young	1.62379			-
Atrazine_degradation	2.42441			-
Neomycin__kanamycin_and_gentamicin_biosynthesis	3.01138			-
Folate_biosynthesis	3.64317			-
Primary_bile_acid_biosynthesis	2.84803			-
Lysosome	3.00154			-
Isoquinoline_alkaloid_biosynthesis	2.87964			-
Pantothenate_and_CoA_biosynthesis	3.9359			-
Phagosome	2.66784			-
Type_I_diabetes_mellitus	2.90273			-
Nicotinate_and_nicotinamide_metabolism	3.77498			-
Cardiac_muscle_contraction	2.47305			-
Chagas_disease_American_trypanosomiasis	2.3593			-
Peptidoglycan_biosynthesis	4.09159			-
Synthesis_and_degradation_of_ketone_bodies	2.6219			-
NF_kappa_B_signaling_pathway	2.37472			-
Aldosterone_regulated_sodium_reabsorption	1.91717			-
Focal_adhesion	2.83598			-
Biosynthesis_of_ansamycins	3.36915			-
Terpenoid_backbone_biosynthesis	3.91117			-
Alcoholism	2.39233			-
Cholinergic_synapse	2.46619			-
Central_carbon_metabolism_in_cancer	3.41367			-
Phenazine_biosynthesis	2.69478			-
Phosphonate_and_phosphinate_metabolism	3.131	SPF-NS	2.37813	0.0039477518569
Tuberculosis	3.40494			-
Nitrogen_metabolism	3.56198			-
Pyrimidine_metabolism	4.41971			-
Furfural_degradation	0.685358			-
Epithelial_cell_signaling_in_Helicobacter_pylori_infection	3.08935			-
Caprolactam_degradation	2.36528	SPF-STZ	2.54161	0.0039477518569
Long_term_depression	2.35397			-
Vasopressin_regulated_water_reabsorption	2.10736			-
Retinol_metabolism	2.42454			-
Salmonella_infection	3.27209			-
Quorum_sensing	4.39715			-
Ferroptosis	2.91504			-
Inflammatory_mediator_regulation_of_TRP_channels	2.48923			-
Insulin_secretion	2.37811			-
Oxidative_phosphorylation	4.04988	SPF-NS	2.92547	0.0039477518569
Zeatin_biosynthesis	2.9139			-
Regulation_of_actin_cytoskeleton	2.70502			-
Taste_transduction	2.28434			-
Salivary_secretion	2.38933			-
Retrograde_endocannabinoid_signaling	2.73286			-
Antigen_processing_and_presentation	2.85891			-
C5_Branched_dibasic_acid_metabolism	3.61184			-
Oocyte_meiosis	2.44968			-
Glucosinolate_biosynthesis	2.72033			-
Hippo_signaling_pathway	2.53307			-
Glycosphingolipid_biosynthesis___lacto_and_neolacto_series	1.5503			-
Limonene_and_pinene_degradation	2.59659			-
IL_17_signaling_pathway	2.8363			-
Small_cell_lung_cancer	2.38342			-
Longevity_regulating_pathway___multiple_species	3.15145	SPF-STZ	2.48929	0.0039477518569
Huntingtons_disease	3.11567			-
Protein_digestion_and_absorption	2.56075			-
Olfactory_transduction	3.04239			-
Geraniol_degradation	1.59013			-
N_Glycan_biosynthesis	2.94843			-
Lysine_biosynthesis	3.94702			-
Neurotrophin_signaling_pathway	2.38031			-
Methane_metabolism	4.07059			-
Arginine_and_proline_metabolism	3.69732			-
Autophagy___animal	2.49574			-
Leukocyte_transendothelial_migration	2.37386			-
Betalain_biosynthesis	0.726969			-
Nonribosomal_peptide_structures	2.54509			-
Calcium_signaling_pathway	2.76477			-
Glycosaminoglycan_degradation	3.06146			-
Xylene_degradation	2.75353			-
Renin_secretion	2.29414			-
T_cell_receptor_signaling_pathway	2.28114			-
MAPK_signaling_pathway___fly	2.59586			-
Tryptophan_metabolism	2.93483			-
Shigellosis	2.13966			-
Fluid_shear_stress_and_atherosclerosis	3.34523			-
beta_Alanine_metabolism	3.06292			-
Circadian_rhythm___plant	0.933698			-
Glutathione_metabolism	3.09121			-
Choline_metabolism_in_cancer	2.43306			-
Sulfur_relay_system	3.51112			-
Graft_versus_host_disease	2.08845			-
Staphylococcus_aureus_infection	2.57048			-
Long_term_potentiation	2.2543			-
Alzheimers_disease	3.04211			-
Chemical_carcinogenesis	2.31414			-
Circadian_entrainment	2.50257			-
Glioma	2.19349			-
Chronic_myeloid_leukemia	2.19522			-
Proteoglycans_in_cancer	3.06391			-
beta_Lactam_resistance	3.77441			-
Glucagon_signaling_pathway	3.4844			-
Ribosome	4.4568	SPF-NS	3.48396	0.0039477518569
Flavone_and_flavonol_biosynthesis	1.87313			-
Ubiquitin_mediated_proteolysis	2.64638			-
Hedgehog_signaling_pathway___fly	1.66481			-
Benzoate_degradation	3.23472			-
Melanoma	2.15022			-
Inflammatory_bowel_disease_IBD	2.04698			-
ErbB_signaling_pathway	2.27039			-
Morphine_addiction	2.32406			-
Rap1_signaling_pathway	2.76301			-
Acarbose_and_validamycin_biosynthesis	3.1398			-
Taurine_and_hypotaurine_metabolism	3.25833			-
Bacterial_invasion_of_epithelial_cells	2.59568			-
Aldosterone_synthesis_and_secretion	2.39069			-
Renin_angiotensin_system	2.0519			-
Endocytosis	2.89385			-
Protein_export	3.95567	SPF-NS	2.75754	0.0039477518569
TNF_signaling_pathway	2.29558			-
Various_types_of_N_glycan_biosynthesis	2.95424			-
Toluene_degradation	1.42409			-
PI3K_Akt_signaling_pathway	3.18532			-
Influenza_A	2.5675			-
Th1_and_Th2_cell_differentiation	2.25994			-
MicroRNAs_in_cancer	3.4553			-
Cocaine_addiction	2.01077			-
Propanoate_metabolism	3.81253			-
B_cell_receptor_signaling_pathway	2.29497			-
Fc_epsilon_RI_signaling_pathway	2.25609			-
Butanoate_metabolism	3.86716			-
Lysine_degradation	3.16905			-
Flagellar_assembly	4.25861			-
Carotenoid_biosynthesis	2.05377			-
Arachidonic_acid_metabolism	2.48491			-
Carbon_metabolism	4.58478			-
Carbohydrate_digestion_and_absorption	2.54416			-
Ovarian_steroidogenesis	2.17278			-
Glycosaminoglycan_biosynthesis___keratan_sulfate	1.2961			-
Tyrosine_metabolism	3.28428			-
Plant_pathogen_interaction	3.46342			-
RNA_transport	3.29522	SPF-STZ	2.6385	0.0039477518569
Serotonergic_synapse	2.5493			-
D_Glutamine_and_D_glutamate_metabolism	3.37034			-
VEGF_signaling_pathway	2.18684			-
Hippo_signaling_pathway__multiple_species	1.79225			-
Other_glycan_degradation	3.381			-
One_carbon_pool_by_folate	3.89887			-
Transcriptional_misregulation_in_cancer	2.58823			-
Cell_adhesion_molecules_CAMs	2.6224			-
Purine_metabolism	4.49855			-
Nicotine_addiction	1.98579			-
mRNA_surveillance_pathway	2.29767			-
Histidine_metabolism	3.85967			-
Drug_metabolism___cytochrome_P450	2.31978			-
Complement_and_coagulation_cascades	2.29787			-
Caffeine_metabolism	0.993281			-
Peroxisome	3.26109	SPF-STZ	2.46384	0.0039477518569
Tight_junction	2.742			-
Insect_hormone_biosynthesis	2.40005			-
Biofilm_formation___Vibrio_cholerae	3.66382			-
Glycosaminoglycan_biosynthesis___heparan_sulfate__heparin	1.67175			-
Measles	2.5227			-
Dorso_ventral_axis_formation	1.86248			-
D_Alanine_metabolism	3.27802	SPF-NS	2.34404	0.0039477518569
Rheumatoid_arthritis	2.26669			-
Viral_carcinogenesis	3.07944			-
Mineral_absorption	2.05091			-
Porphyrin_and_chlorophyll_metabolism	3.92313			-
Carbon_fixation_in_photosynthetic_organisms	3.95406			-
Nucleotide_excision_repair	3.66695			-
Pentose_and_glucuronate_interconversions	3.75147			-
Valine__leucine_and_isoleucine_biosynthesis	3.83066			-
Notch_signaling_pathway	2.18593			-
Sulfur_metabolism	3.73899			-
Riboflavin_metabolism	3.36524			-
Platelet_activation	2.56183			-
Circadian_rhythm	1.62097			-
Cell_cycle___Caulobacter	3.86236			-
Acute_myeloid_leukemia	2.06226			-
Adherens_junction	2.33663			-
Thyroid_cancer	1.81475			-
Type_II_diabetes_mellitus	2.94466			-
Apoptosis___fly	2.44789			-
Base_excision_repair	3.79111	SPF-NS	2.7535	0.0039477518569
Selenocompound_metabolism	3.56429			-
Aminoacyl_tRNA_biosynthesis	4.18181			-
FoxO_signaling_pathway	2.77163			-
Breast_cancer	2.51405			-
Arginine_biosynthesis	3.91129			-
Apelin_signaling_pathway	2.55983			-
Intestinal_immune_network_for_IgA_production	2.06713			-
Styrene_degradation	2.53441			-
Biosynthesis_of_unsaturated_fatty_acids	3.26522			-
Mucin_type_O_glycan_biosynthesis	1.7303			-
Monobactam_biosynthesis	3.5356			-
Biosynthesis_of_vancomycin_group_antibiotics	2.84137			-
Biosynthesis_of_siderophore_group_nonribosomal_peptides	2.08022			-
Streptomycin_biosynthesis	3.71236			-
Aminobenzoate_degradation	2.75506			-
RNA_polymerase	3.4184			-
Cytokine_cytokine_receptor_interaction	2.57937			-
